# Supplementary material for: Data-driven predictive modeling for massive intraoperative blood loss during living donor liver transplantation: Integrating machine learning techniques
Source: PLoS One. 2026 Feb 6;21(2):e0326000. doi: 10.1371/journal.pone.0326000 (PMC12880697; doi:10.1371/journal.pone.0326000)
Supplement: S2 File — (TXT) [file pone.0326000.s008.txt]

ID	Indication	Gender	Age	BH	BW	graft	ABOi	rituximab	previous abdominal surgery	ALP	ALT	AMY	AnGap	AST	AT3	BE	Ca2calc	CPK	CRP	Ddimer	Fib	HCO3	PTINR	Lactate	LDH	MCH	MCHC	MCV	PCO2	PH	PIC	PO2	PTpercent	TAT	TCO2	A2PI	GGT	Alb	NH3	K	Ca	Crea	Cl	Che	TG	Na	Ferri	Plasminogen	ProteinC
121	BA	F	1	79.6	11.8	LLS	0	0	1	1114	62	77	12.4	83	74.8	1.6	1.11	84	0.26	0.4	190	26	1.26	1.1	274	28.5	34.2	83	40.2	7.429	0.5	243.5	67.2	1.9	27.3	86.1	116	3.4	37	3.9	8.6	0.13	107	201	36	142	13.1	73.1	52.2
122	BA	F	0	64.2	5.931	LLS	0	0	1	1847	79	25	14.6	114	86.1	-2.3	1.13	38	7.59	1.5	389	20.7	1.18	1.5	254	28.8	33.8	85	30	7.456	1.2	105.6	75.4	1.2	21.6	120.4	333	2.9	18	5.3	8.8	0.2	107	147	132	137	47.5	138.5	49.3
123	others	M	1	73.5	9.155	LLS	0	0	0	2571	111	35	12.7	143	42.7	-6.2	1.1	77	0.42	0.6	133	19.1	1.42	1	274	30.4	33.8	90	37.1	7.33	0.4	187.9	53.9	1.3	20.3	67.8	238	2.5	45	4.9	8	0.12	108	134	39	138	24.8	64.3	27.3
124	others	F	0	56.2	5.891	LLS	0	0	0	558	14	44	10	22	49.5	-3.7	1.19	72	0.04	0.4	137	23	1.23	1	193	27.5	32.8	84	48.6	7.293	0.3	132.1	75.6	1.1	24.5	101	18	2.6	58	5.2	9	0.15	111	189	35	141	26.7	70.5	45.8
125	BA	F	0	67.1	7.076	LLS	0	0	1	1435	131	25	10.8	346	21.3	-4.9	0.93	58	0.78	8.3	93	21.7	1.61	1.1	373	29.7	33.8	87	46.3	7.289	0.5	139.1	46.9	2.1	23.1	50.1	76	2.4	45	5	8.4	0.11	104	191	106	133	126.7	36.8	44.5
126	BA	F	0	63.4	7.293	LLS	0	0	1	3451	134	40	12.9	209	38.2	-8	0.97	98	3.37	11.3	217	19.7	1.48	0.9	321	30	33.6	89	49.4	7.218	2.1	101	54.2	2	21.2	62.8	541	2.5	82	5.9	7.9	0.15	108	94	80	134	107.6	53.6	28.1
127	graft failure	M	3	89	11.3	LLS	1	1	1	866	46	83	12.2	58	59.9	-1.2	1.16	18	0.2	0.4	209	23.9	1.39	1.9	129	29.1	33.9	85	41.4	7.379	0.5	263.2	60.8	0.6	25.2	80.9	212	2.9	37	3.9	8.7	0.38	109	232	77	140	256.8	71	55.2
128	BA	M	2	87	11.8	LLS	0	0	1	1719	82	75	12	81	102.5	-3.1	1.12	112	0.07	0.3	150	21.1	1.05	1.4	229	30.1	34	88	34.7	7.401	0.4	270.2	92	2.9	22.1	97.2	727	3.1	57	4	9	0.23	111	194	35	142	19.6	78.1	75
129	BA	M	0	68	6.689	LLS	0	0	1	2483	71	387	12.8	72	57.7	-3.4	0.92	288	0.18	3.2	160	22	1.5	1.1	325	22.5	32	70	40.8	7.349	0.3	218.6	51	22.2	23.2	64.1	136	2.6	42	4.6	8.2	0.12	106	126	56	138	4.7	57.7	30.2
130	others	M	3	95.6	15.8	LLS	0	0	0	427	19	120	18.4	32	90.2	-0.9	1.11	89	0.2	0.8	117	24.5	1.11	1.1	235	25.7	33.9	75	43.6	7.368	0.5	215.7	83.7	1.6	25.9	109	10	3.6	28	4.2	9.3	0.3	108	338	22	141	13.1	61.8	59.5
131	BA	F	11	131.1	27.5	left	0	0	1	1071	65	153	14.5	61	98.6	2.5	1.25	63	0.01	0.2	143	26.4	1.23	1.5	139	26.3	33.4	78	38	7.459	0.1	221.7	71.2	1.1	27.5	81.3	249	3.6	27	4.2	9.2	0.37	111	171	31	144	5.8	55.6	65.8
132	others	F	3	99.5	18.5	left	0	0	0	924	80	96	18.9	36	90.4	1.5	1.18	97	0.03	0.3	155	24.6	1.11	1.6	256	26.5	34.2	77	33.6	7.482	0.3	238.9	86.3	11.8	25.6	121.3	14	3.9	25	4	9.7	0.3	110	341	43	144	17.3	77.8	78.1
133	others	F	11	150.3	40.8	left	1	1	0	513	17	57	13.7	18	77.3	1.7	1.2	41	0.01	0.3	84	25.4	1.18	1.6	142	30.5	34.1	89	36.7	7.458	0.2	202.2	77.9	1.2	26.5	89.3	8	3.3	37	3.5	8.7	0.4	111	107	52	144	16.6	61.7	74.4
134	BA	F	6	114.2	20.5	left	0	0	1	1696	73	89	17.9	107	85	-4.5	1.03	95	0.44	0.5	189	21.5	1.26	2	217	25	32	78	43.1	7.316	0.3	237.9	69.9	2.3	22.8	92.6	223	3	46	4.1	8.8	0.32	108	124	42	138	20.7	69.6	67.1
135	BA	F	0	63	6.124	LLS	0	0	1	1686	94	53	15.5	110	26.8	-1.5	1.16	59	0.18	15.3	147	23.1	2.17	0.9	300	31.1	35.3	88	38.6	7.395	1.2	227.5	31	3.1	24.3	41.2	37	3.1	51	4	8.9	0.09	108	298	40	138	248.3	38.1	44.5
136	BA	M	0	69	6.569	LLS	0	0	1	7452	167	11	10.5	160	54.2	1.5	1.08	52	0.29	1.2	209	24.9	1.54	3	300	30.4	32.9	92	35.1	7.468	0.6	123.3	49.7	7	25.9	69.6	477	2.6	94	4.2	7.9	0.12	105	182	145	137	115.1	62.2	34
137	BA	F	1	71.5	8.043	LLS	0	0	1	1755	155	40	17.4	283	93.6	-5	0.95	47	0.35	0.3	217	20.6	1.32	0.9	235	30.4	34.2	89	40.4	7.326	0.7	184	62.7	1.4	21.9	84.2	502	3.2	57	5.1	9.2	0.17	108	125	97	139	56	76.5	47.2
138	BA	F	0	72.5	8.325	LLS	0	0	1	2181	104	71	15.5	138	62.6	-5.7	1.13	101	0.57	2.4	231	21.8	1.44	0.9	359	27.6	32.6	84	51.3	7.246	0.8	401.6	54.5	3.3	23.4	73.1	658	3	47	5.7	8.5	0.21	110	77	33	136	12.5	61.6	32.6
139	ALF	F	0	50.5	2.59	mono	1	0	0	566	22	30	14.4	16	66.5	0.5	1.35	62	0.03	6.1	267	27.4	1.32	2.4	149	30.9	35.1	87	54.8	7.317	2.9	128	63.3	14.7	29.1	69.2	48	3.4	63	4	12.4	0.31	101	377	39	134	136.5	78.7	45
140	BA	M	1	74.7	9.745	LLS	0	0	1	1192	26	35	10.9	36	64.1	-0.2	1.03	55	2.25	0.1	143	25.6	1.49	1.1	200	22.5	31.9	70	46	7.363	0.2	204.2	51	13.7	27	76.7	160	2.9	76	4.7	8.4	0.16	108	227	45	140	4.1	59	41
141	ALF	M	0	50	2.841	mono	0	0	0	494	16	14	7.2	70	54.8	-1.6	1.31	51	0.14	1.5	253	27	1.28	0.9	297	33.3	35.8	93	65	7.236	0.4	80.1	66.8	1.5	29	73.1	32	3.7	50	4.9	12.2	0.13	105	269	29	134	1925.2	70.4	39.8
142	BA	F	12	140.3	39.6	left	0	0	1	1278	106	60	11.4	213	21.1	0.2	1.1	630	1.44	2.3	135	24.6	1.77	1.2	188	34.2	34.2	100	38.9	7.418	0.9	231.4	38.2	0.6	25.7	44.1	82	2.2	99	4.1	8.5	0.33	105	48	88	137	56.8	24.1	24.4
143	BA	F	2	89.5	12.9	LLS	1	1	1	896	172	78	11.8	109	129.2	-2.9	0.93	59	0.04	0.8	270	22.8	0.91	0.6	204	30	33.8	88	43.1	7.341	0.6	219.8	115.1	1.5	24.1	113.8	306	3.2	36	4.3	9.3	0.27	106	208	101	140	40.2	94.3	111
144	others	M	14	127.7	26.8	left	0	0	0	1736	89	101	11.7	201	56.5	-2.2	0.97	155	1.29	1.5	199	22.7	1.37	1.3	215	33.8	34.9	96	39.1	7.381	0.7	230.2	56	73.8	23.9	73	279	1.9	79	4.1	8.1	0.38	106	71	86	137	464.3	71.2	42
145	BA	M	0	69	6.44	LLS	1	0	1	2021	76	33	11.9	110	47.5	-1.5	1.14	41	0.9	3.7	184	24.1	1.52	0.8	233	29.8	33.4	89	44.1	7.355	2.3	171.9	47	3.8	25.4	55.8	56	3.4	51	3.9	9	0.11	108	188	55	138	35	51.2	27
146	BA	M	4	100.6	18.3	left	0	0	1	1273	86	60	10	100	94	1.8	1.14	134	0.07	0.3	145	24.4	1.22	1.3	237	29.4	33.3	88	31.9	7.502	0.2	225.1	68.2	1.3	25.4	83.7	184	2.7	31	4.3	8.4	0.3	110	127	26	141	15.4	64.3	58.8
147	BA	M	1	75.5	9.801	LLS	0	0	1	798	38	62	17	49	60	-3.8	1.13	84	0.27	4.3	186	20.8	1.21	0.9	257	30.6	33.7	90	36.4	7.375	1	171.1	76.4	11.6	21.9	67.8	125	3.8	39	4.1	9	0.14	108	178	40	140	19.8	59.6	43.5
148	BA	F	1	75.5	12.5	LLS	0	0	1	536	32	11	3.4	96	43	6.6	1.09	90	0.75	3	131	31.5	5.8	1.7	246	32.3	33.6	96	46.4	7.45	0.6	166.6	8.8	10	32.9	61.3	31	2.7	70	4.8	9	0.2	101	208	32	136	821	50.9	24.6
149	BA	M	0	70.7	8.418	LLS	0	0	1	2918	190	36	10.1	357	31.3	0.7	1.18	59	0.94	4.7	132	26	2.72	1.8	335	28.3	33.3	85	44.3	7.386	1.7	143.6	23.8	2	27.3	37	35	4.3	53	4.6	8.9	0.07	104	184	60	134	47	23.2	12
150	others	F	4	98.7	16.7	left	0	0	0	603	22	29	9	65	79.1	-1.9	1.07	66	0.01	1.4	181	23.2	1.24	1.2	185	28.9	34.2	84	40.5	7.375	0.8	187.2	73.7	1.5	24.4	82.5	73	2.5	45	4.6	8	0.24	111	164	72	140	19.1	92.6	43
151	BA	F	1	79	11.1	LLS	0	0	1	4234	254	86	13.3	275	81.6	-6.4	1	42	0.46	0.5	205	20.2	1.27	2.5	246	29.5	33.1	89	45	7.271	0.7	218.7	71.1	1.2	21.6	82.3	1255	2.7	63	4.3	8	0.12	106	148	115	133	67.9	76.4	36.7
152	others	M	1	72	7.822	LLS	0	0	1	430	29	20	12	38	82.6	-2.4	1.17	124	0.01	0.2	139	23	1.23	2.1	206	26.9	33.1	81	42.1	7.356	0.4	221.4	76.8	1.9	24.3	123.1	13	3.7	46	5.2	9.3	0.15	107	252	38	137	11.2	67.3	88.4
153	BA	M	19	158	45.3	left	0	0	1	1723	114	32	9.3	205	77.2	3.8	1.09	82	1.55	1.1	270	27.9	1.44	1	237	32.1	33.2	96	40.2	7.459	0.4	233.1	58.1	1.1	29.1	77.5	244	2	54	4	7.9	0.62	106	106	72	138	46.8	54.2	60.2
154	BA	M	13	159.6	53.7	left	1	1	1	799	210	56	8.6	244	68.6	1.4	1.17	74	0.36	0.4	170	25.1	1.38	1	184	32.8	34.7	94	36.3	7.457	0.2	266	63	1.3	26.2	61.5	303	3.1	33	3.8	8.5	0.44	112	179	15	142	44.1	44.5	38.8
155	BA	M	1	68.5	7.47	LLS	1	0	1	2685	189	16	15	423	71.1	-5.3	1.08	46	0.96	0.9	213	21	1.83	1.5	360	27.8	32.3	86	45.9	7.265	0.7	200.5	39.8	1.4	22.4	72.3	271	2.3	79	5.3	7.9	0.12	106	105	157	135	117.8	64.7	26.7
156	BA	F	0	62	5.825	LLS	0	0	1	3320	95	14	15.3	125	61.1	-7.5	1	42	0.89	1	266	19	1.21	0.5	267	28.3	32.7	86	42.7	7.267	0.9	183	79.8	1.6	20.3	85.3	574	2.5	41	5.6	8.2	0.13	110	130	136	136	45.2	72.8	33.7
157	ALF	F	0	49	2.607	mono	0	0	0	630	17	13	13.1	44	43.6	2.8	1.13	124	0.07	7.7	147	27.8	1.82	2.5	250	32.3	34.2	94	44.2	7.416	1	235	39.9	7.2	29.1	56.8	17	3.2	41	3.3	9.2	0.32	98	261	14	135	1501.5	50	19.2
158	BA	M	9	129.4	23.6	left	0	0	1	1580	287	63	11.2	488	103.9	0	1.05	80	0.06	0.2	158	24	1.29	1.3	250	29.6	34.4	85	36.6	7.434	0.3	236.4	71.2	3	25.1	75.8	168	3.1	65	3.7	8.3	0.24	108	124	19	140	16.6	69.2	61
159	BA	F	14	142	32.8	left	0	0	1	1384	119	66	8.8	129	88.7	2.2	1.14	35	0.05	0.3	166	26.1	1.34	1.3	163	28.3	33	85	38.2	7.453	0.3	166.9	66.3	1	27.3	72.4	102	2.8	41	3.7	8.2	0.25	107	126	42	140	43.1	62.1	62.6
160	BA	M	6	109	18.4	left	0	0	1	692	31	51	10.3	57	77.2	1.1	1.13	86	0.01	0.3	150	25.4	1.31	1.3	217	26.6	32.9	81	39	7.431	0.3	238.2	68.7	2.4	26.6	73.3	55	3.2	35	4	8.7	0.32	106	164	23	138	7.2	62.6	54.5
161	BA	M	2	86	11.55	LLS	1	1	1	1712	117	27	12.4	184	70.3	-4.2	1.01	64	1.62	0.5	274	20.7	1.24	0.9	272	24.4	32.3	75	38.8	7.331	0.7	200.7	70.8	2	21.9	100.3	553	3	43	4.6	8.2	0.1	105	170	40	135	25.4	80.2	43.5
162	BA	F	0	66.4	9.07	LLS	0	0	1	1611	227	17	13.2	548	44.4	-3.8	1.2	254	0.58	1.1	166	23	1.94	1	420	34.9	33.9	102	48.8	7.291	0.5	147.2	36.2	1.3	24.5	82.5	56	3.3	43	4.8	8.9	0.16	106	149	127	136	90.6	57.4	21.4
163	others	F	3	100	15.6	left	0	0	0	720	13	73	16.2	23	80.8	-1.9	1.21	60	0.2	0.5	109	21.4	1.35	3.9	198	26.6	32.3	82	32.5	7.422	0.4	280.8	61.6	29.6	22.4	95	13	3.5	37	3	8.9	0.21	109	288	20	144	9.9	55.2	56.3
164	BA	F	0	63.8	6.255	LLS	0	0	1	898	23	29	6.9	71	32	-3.2	1.06	21	6.81	8.2	209	21.4	1.48	1.1	267	30.7	34.2	89	36.8	7.383	1	224.2	53.2	3.2	22.6	70.4	71	2.4	15	5.3	7.6	0.18	103	58	73	132	385.1	45.6	17.5
165	others	F	1	68.2	7.81	LLS	0	0	1	2482	99	19	8.3	181	98.4	-2.2	0.98	26	0.12	0.2	217	23.3	1.34	1.3	188	34.2	34.3	99	42.3	7.358	0.2	178.1	61.3	1.4	24.6	90.2	471	2.3	33	4.4	8.4	0.12	102	132	188	134	21.1	86.2	54.1
166	BA	M	0	62.7	6.741	LLS	0	0	1	456	42	14	11.3	87	41.2	1.6	1.04	24	1.91	10.4	124	24.9	1.59	1.1	179	28.9	31.5	91	35.2	7.453	1	166	45.5	7.5	26	59.5	51	2.5	37	4.7	8.4	0.16	99	162	47	134	39.8	50.3	22.8
167	graft failure	F	3	86.4	10.74	LLS	0	0	1	6206	98	44	9.5	129	70.5	-3.6	1.01	11	0.1	0.4	181	20.9	1.65	1	308	30.3	34.3	88	36.1	7.381	0.6	176.7	43.4	0.7	22	83.2	95	3	119	4.9	8.2	0.1	108	110	93	137	77.9	64.8	47.4
168	BA	F	13	135	35	left	1	1	1	275	32	38	9.2	45	43.3	8.1	1.03	20	0.83	2.2	129	31.8	1.5	1.5	146	35.2	34.4	102	42.7	7.476	0.2	118	49.8	1.9	33.1	59	34	2.4	51	2.8	8.3	0.31	91	168	49	135	128.8	45.3	39.7
169	BA	F	6	114.3	20.3	left	0	0	1	1841	206	67	17	215	108.7	0.1	1.04	62	0.1	0.5	167	23.5	1.12	1.4	230	30.1	35.1	85	34	7.457	0.2	254.4	82	1.1	24.5	87.7	333	3.2	77	3.8	8.8	0.17	105	177	29	142	82	79	81.1
170	BA	F	0	62.1	7.02	LLS	0	0	1	945	54	9	10.8	97	25.2	1.2	1.1	36	1.88	1.7	123	33	1.46	0.6	250	30.8	32.5	95	102	7.128	0.5	223.2	51	2.3	36.1	61.4	106	3.3	64	4.4	8.8	0.18	98	96	70	139	114.2	47.6	20.9
171	BA	F	1	83.8	12.01	LLS	0	0	1	1630	80	34	14.8	76	87	-1.9	1.17	185	0.02	0.9	171	22.8	1.22	0.9	284	28.4	33.3	85	38.5	7.39	0.3	250.8	69.9	2.7	24	96.2	132	3.4	40	4.6	9.1	0.19	108	248	31	143	16.5	72.4	53.8
172	others	M	8	142.8	28.5	left	0	0	0	1032	28	67	15.7	38	65.8	-0.1	1.22	104	0.22	0.7	228	24.6	1.37	1.1	196	29.1	33.1	87	40	7.406	0.6	238.6	59.4	1.2	25.8	63.9	26	3.4	41	4	8.6	0.22	110	202	18	143	53.6	73.2	65.7
173	others	M	1	75.4	8.894	LLS	0	0	0	694	21	35	15.9	36	94	-0.6	1.4	91	0.03	0.1	154	22	1.1	2	242	27.9	32.5	85	29.8	7.486	0.3	236.2	87	2.7	22.9	105.2	12	3.4	23	3.7	8.7	0.22	111	304	36	145	29.4	73.6	69.9
174	BA	F	14	156.1	45.6	left	0	0	1	392	72	60	15.3	35	90	3.6	1.18	33	0.38	0.5	220	27.6	1.48	0.7	180	30.8	33.9	91	39.7	7.46	0.6	225.1	51.8	1.6	28.8	93.4	39	4.4	15	3.5	9.1	0.47	107	304	50	147	47	74.1	57.7
175	others	M	0	68.4	8.516	LLS	0	0	1	581	320	14	12	67	68.3	-3.9	1.12	65	0.05	1	120	23.1	1.24	1.2	334	24.5	32.2	76	49.9	7.283	0.3	147.4	69.9	1.8	24.6	110.3	61	2.8	19	3.9	8.3	0.3	104	205	133	137	24.5	65.7	43
176	BA	F	0	60.6	5.756	reducedLLS	0	0	1	303	74	19	13.2	189	46.4	4.1	1.21	36	3.16	3.3	220	27.2	1.32	1.4	453	33.2	34.9	95	36.6	7.475	0.9	79.2	62.9	12.4	28.3	80.3	40	3.3	37	4.9	8.8	0.14	94	96	113	135	1840.8	59.7	32
177	BA	M	2	78.8	10.3	LLS	1	0	1	1945	134	33	13.1	175	135.6	0.4	1.33	31	0.09	0.3	235	23.8	1.02	1.3	199	26.8	33.8	79	34.4	7.458	0.4	204.9	98.9	2.8	24.9	111.5	458	3.1	42	4.7	8.5	0.18	107	187	105	139	18.7	108.3	77.1
178	others	F	0	49	3.066	mono	0	0	1	2462	30	24	14.8	45	36.1	2.3	1.21	50	0.26	4.7	163	28.7	2.35	1.4	633	31.4	34.3	91	53.5	7.333	2.2	108.8	27.8	3.7	30.3	57.4	35	4.1	161	4	9.8	0.18	95	370	12	136	1046.4	54.8	20.4
179	BA	F	1	71.5	6.758	LLS	0	0	1	1487	43	24	13.4	139	47.3	-2.8	1.13	23	2.17	3.7	142	23.2	1.64	0.9	324	30.8	32.6	94	45.5	7.326	0.7	162.5	44.4	1.2	24.6	56	199	2.9	53	6.2	7.9	0.12	105	49	62	135	12.2	58.4	17.5
180	BA	M	0	71.5	8.877	LLS	1	0	1	2531	36	17	12	87	62.2	-4	0.95	34	0.54	1.1	127	21.3	1.51	0.9	167	30.7	33.3	92	40.1	7.344	0.4	155.7	50.6	0.8	22.6	65.2	613	2.4	133	5	7.7	0.14	108	130	92	141	12.4	77	30.7
181	BA	F	0	67.7	8.038	LLS	0	0	1	380	73	20	8.5	158	34.1	0.3	0.99	46	0.32	2.7	108	23.3	1.61	1.5	289	29.7	32.3	91	40.1	7.337	0.7	125.3	37	2.5	24.6	49.3	69	3.1	55	3.9	8.5	0.07	107	141	24	139	56	55.4	16.3
182	ALF	F	0	52	3.421	mono	1	0	0	506	16	15	12.6	26	60.6	5.4	1.31	160	0.04	37.3	177	29.8	1.98	4.3	310	31.6	34.6	91	43.1	7.458	4.7	114	34.9	18.2	31.2	68.5	27	3.2	119	4.7	10.6	0.12	101	259	27	139	223.5	101.8	29.1
183	BA	F	10	148.2	36.8	left	0	0	1	2303	145	43	12.1	186	102.3	1	1.16	59	0.03	0.2	170	24.3	1.16	1.3	202	29.9	33.7	88	34.4	7.467	0.3	232	80.4	0.9	25.4	88.5	269	3	39	3.9	8.7	0.24	110	166	22	143	34	65.2	75.4
184	others	M	5	107.2	21.5	LLS	0	0	0	746	15	64	15.7	24	115.5	-1.1	1.12	175	0.01	0.2	130	22.7	1.04	0.6	233	29	33.4	86	35.9	7.405	0.3	186.1	107.1	1.8	23.8	122.3	46	3.5	27	3.6	8.4	0.21	108	443	45	141	22.3	90.5	87.4
185	BA	M	0	61.5	8.051	LLS	0	0	1	2095	105	12	7.7	214	41.6	5.5	0.93	169	0.57	1.6	87	30.9	1.87	2.2	302	29.9	34.7	86	48.5	7.422	0.2	358.5	36	3	32.4	43.4	47	2.6	60	2.9	8.4	0.15	96	125	54	135	96.6	38.3	10.8
186	BA	M	0	56.8	4.793	mono	0	0	1	2133	81	18	11.1	286	36.2	8.2	1.08	45	0.92	7.6	168	36.2	1.59	3	718	30.4	33.3	91	69.3	7.336	2	93.2	44.8	5	38.3	56.2	46	3.6	49	5.4	10.7	0.21	94	423	45	138	2493.3	70.8	18.1
187	BA	F	0	69.5	7.446	LLS	0	0	1	2183	246	7	12.1	265	82.7	-2	1.02	67	0.58	1	270	22.7	1.22	1.2	296	30.5	32.5	93	38.8	7.386	0.5	136.9	72.1	1.3	23.9	88.3	496	2.5	53	4.1	8.3	0.06	108	79	154	138	206.9	50.8	46
188	others	M	19	166.4	44.8	left	0	1	1	162	44	68	16.6	93	79.8	1.9	1.1	28	0.02	0.9	111	25.7	1.36	1.9	127	36.8	34.8	105	37.5	7.454	0.3	205.3	54.3	1.3	26.9	68.3	58	3	52	3.2	8.2	0.45	107	110	63	141	122.7	51.7	73.7
189	others	M	15	167.3	50.4	left	1	1	0	296	26	45	11.5	19	71.7	0.2	1.11	60	0.04	0.2	42	24.8	1.57	2.1	141	28.6	32.8	87	39.7	7.413	0.1	243.6	42.3	3.8	26	81.1	16	3	46	3.4	8.4	0.35	111	85	38	141	18.7	48.4	49.9
190	BA	F	12	150.9	46.2	left	0	0	1	2158	186	72	15.1	284	65.6	-2.4	1.2	57	2	0.5	285	22.7	1.24	1.5	220	33.5	35.1	95	41.5	7.341	0.4	199.3	64.2	1.8	23.9	72.8	535	2.6	55	3.6	8.3	0.27	108	123	56	138	72.8	63.1	58.1
191	BA	M	0	68	8.11	LLS	0	0	1	7793	200	22	14.4	194	87.2	-4.5	1.02	187	0.02	0.7	147	20.2	1.54	0.8	318	28.1	33.3	84	36.3	7.364	0.4	386.3	43.3	2.7	21.3	95.7	883	3	68	4.1	8.3	0.12	110	148	25	139	18.7	54.9	37.7
192	BA	F	1	78.5	9.328	LLS	0	0	1	1683	108	37	5.2	177	69.7	-2.3	0.87	126	0.19	0.7	130	21.8	1.32	0.9	312	26.5	31.9	83	36.4	7.381	0.4	291.6	57.1	2.1	22.9	66.9	503	3.2	67	4.5	8.7	0.14	108	168	37	138	27.2	50.7	39.1
193	BA	F	16	146.5	44.3	left	0	0	1	166	9	57	14.4	16	83.8	-0.6	1.22	55	0.01	0.1	165	23.8	1.32	1.9	128	25.5	31.8	80	38.2	7.412	0.1	243	63.1	0.6	25	76.4	10	3.1	16	3.4	7.4	0.42	112	182	51	143	3	77.2	69.2
194	graft failure	F	13	143.2	33.5	left	1	0	1	569	66	293	15.8	163	37.9	1.2	1.23	981	5.11	32	147	25.8	1.59	2.1	631	30.7	33.6	91	40.9	7.418	2.2	95.2	44.4	4.8	27.1	37.7	261	2.9	46	3.5	8.7	1.07	107	238	87	142	445.1	52.9	35
195	others	M	5	97.6	14.5	LLS	0	0	0	580	10	53	15.1	22	79.6	-2.3	1.06	60	0.09	0.2	163	22.1	1.1	3.2	218	27.6	33	83	36.6	7.398	0.3	243	88.7	2.4	23.2	107.7	12	3.3	25	3.6	8.5	0.26	106	271	35	141	3.9	75.9	74.2
196	others	M	0	64	6.625	reducedLLS	0	0	0	351	22	12	12.5	26	64.9	-1.1	1.03	93	0.2	0.4	43	23.9	1.5	0.9	170	26.3	33.2	79	40.6	7.387	0.2	220.8	49.3	2.5	25.1	93.1	27	3.2	44	4	8.3	0.2	109	187	17	141	21.2	27	43.3
197	BA	F	0	67.8	8.2	LLS	1	0	1	1502	83	9	13.8	146	38.3	-6.7	0.94	27	3.21	1.9	267	18.9	1.52	0.5	295	30.7	32.2	95	39.5	7.283	1.1	136.9	47.8	2.4	20.1	69.6	207	3.5	41	4	8.1	0.05	107	83	100	137	66	55.9	20.3
198	BA	F	0	65.5	8.645	LLS	0	0	1	4638	248	19	11.3	343	58.2	-3	0.96	43	2.99	7	234	22.3	2.39	0.6	270	29.1	32.1	90	41.2	7.352	1.4	156	22.2	1.4	23.6	75.3	537	2.7	56	5.6	8.5	0.1	103	85	112	131	125.7	60.4	21
199	BA	F	1	71.1	10.9	LLS	0	0	1	2564	123	16	13.1	143	69.2	-1.3	1.03	39	0.53	2.5	212	23.4	1.13	0.7	221	35	33.8	103	39.2	7.394	0.7	181	74.6	1.6	24.6	79.8	237	2.5	39	4	9.1	0.18	107	196	75	139	197.4	80.3	45.9
200	BA	M	0	64.7	7.5	LLS	0	0	1	1220	154	18	11.4	265	37.4	-9.5	1.1	111	0.57	0.9	129	18.7	1.58	0.7	230	31	33.7	92	50.3	7.188	0.6	155.3	40.6	7	20.2	57.3	126	2.8	61	4.8	8.4	0.14	108	111	82	135	45.7	40.2	20.3
201	BA	F	3	90	14.1	LLS	0	0	1	1572	159	46	16	163	131.5	-4	1.2	70	0.06	0.1	199	21.2	0.99	1	253	27.5	33.9	81	39	7.353	0.3	187.3	95.6	2.6	22.4	102.3	367	3.2	42	3.9	9.2	0.1	106	174	44	139	131	84.7	75.7
202	BA	M	1	78	10.6	LLS	0	0	1	609	19	62	13.5	32	78.1	-2	1.04	103	0.03	0.2	206	21.8	1.15	0.9	244	23.7	32.3	73	34.9	7.414	0.4	246.6	71.5	1.7	22.9	107.5	23	3.4	39	4.1	9.2	0.15	106	264	29	138	6.9	40.8	57.9
203	BA	F	10	136	27.2	left	1	1	1	504	50	61	12.5	75	87.5	0.2	1.12	53	0.01	0.5	149	24	1.11	1.9	165	29	33	87	35.8	7.444	0.6	214.5	76.8	4.3	25.1	70.7	76	3	44	3.3	8.8	0.21	109	170	32	142	13.2	66.1	92
204	BA	F	1	73.8	9.385	LLS	0	0	1	2815	101	38	13.9	228	71.9	-6.3	0.87	107	0.21	0.4	213	19.5	1.47	1.4	938	27.9	32.7	85	39.5	7.311	0.2	157.8	45.1	2.6	20.7	91.1	553	2.8	83	8	8.2	0.15	109	182	37	136	6.9	65.3	27.8
205	BA	M	6	116.2	22.7	left	0	0	1	1025	37	51	11.7	51	67.4	-0.7	0.98	70	0.02	0.1	111	24.1	1.42	1.6	182	30.2	34	89	40.4	7.394	0.1	221.1	50.3	1.4	25.4	78.5	100	3	54	3.9	8.8	0.19	108	135	34	140	53	50.3	45.8
206	BA	F	1	73.5	10	LLS	0	0	1	1145	88	36	12.1	195	68.8	-0.6	1.1	89	0.85	8.8	213	23.5	1.27	1.2	256	28.3	33.4	84	36.9	7.422	0.9	256.2	61.9	16.4	24.6	78.4	80	1.8	48	4.5	8.2	0.12	106	77	151	138	23.8	86	35.9
207	others	M	2	77.8	9.756	LLS	0	0	1	1796	162	32	15	180	144.5	-2.7	1.09	36	0.05	1.2	234	22.1	1.12	0.5	188	30.4	34.8	87	39.9	7.348	0.3	196.4	79.2	1.9	23.4	120.2	379	2.8	62	4.6	9.6	0.02	105	157	268	138	78.5	107.2	116.8
208	BA	F	1	72.7	9.6	LLS	0	0	1	2341	67	14	12	126	76.6	-2.5	1.04	56	1.88	1	283	24.2	1.16	0.7	275	28.8	33.2	86	53	7.263	0.5	150.4	73.7	4.8	25.8	102.4	318	2.5	139	4.6	8.7	0.23	106	95	45	138	72.5	89.6	40.7
209	BA	F	11	137	33.7	left	0	0	1	834	40	88	9.6	37	101.5	1.3	0.96	53	0.01	0.1	185	25.6	1.16	2.6	149	29	34	85	39.3	7.431	0.2	270.3	74.1	8	26.8	93	118	3.3	33	3.7	9.2	0.24	109	259	59	144	29.5	80.5	76.8
210	others	F	4	89	11.9	LLS	0	0	0	762	9	66	14.4	23	99.7	-1.8	0.97	106	0.2	0.2	132	22.3	1.1	2.3	274	29.6	35.3	84	37.1	7.383	0.3	290.8	82.3	2.9	23.5	108.5	8	3.1	29	3.9	9.1	0.13	110	348	36	144	3	88.1	69.1
211	graft failure	F	10	126.6	30.2	left	0	0	1	490	48	154	17.8	68	59	-2.5	1.35	41	4.26	8.8	283	23.3	1.38	8.5	330	33.1	35.5	93	44.1	7.34	1.4	215	51.8	6.9	24.6	91.4	47	3.8	65	4.2	12.4	0.23	98	436	166	139	2489.1	87.9	89.2
212	BA	F	2	86.5	12	LLS	0	0	1	2824	50	37	12	202	81.1	-1.3	1.06	47	0.32	0.5	246	23.1	1.23	1	206	21.2	31.6	67	37.9	7.403	0.2	235.8	65.3	2.5	24.3	75.1	475	2.3	48	4.3	9	0.09	102	92	122	134	102.1	83.7	54.8
213	BA	F	5	112.6	18	LLS	0	0	1	807	52	65	9.2	53	96.8	-1.7	0.94	93	0.01	0.3	144	22.4	1.23	0.6	176	25.8	32.5	79	37.2	7.384	0.1	213.4	73.5	14	23.6	64.6	97	3.1	40	4.1	9.2	0.13	107	157	35	140	8.1	63.7	74.3
214	BA	F	0	69.2	8.593	reducedLLS	0	0	1	2168	414	19	14.3	565	54.3	-2.3	1.03	81	0.63	3.5	246	21.4	1.34	0.8	373	29.8	33.8	88	34.4	7.398	0.5	156.3	62.3	3.5	22.5	54.6	145	2.5	43	4.3	9.3	0.03	108	124	161	139	101.7	65.8	30.4
215	BA	F	1	68.5	6.74	LLS	1	0	1	1349	39	28	14	125	63.9	-2.6	0.9	53	2.58	0.5	227	23.6	1.29	0.8	278	29.4	34.3	85	49.4	7.283	0.5	256.6	67.1	5.9	25.1	68.5	188	2.8	43	4.2	8.5	0.1	104	194	135	137	197.5	85.2	34.9
216	ALF	F	0	47.5	2.946	mono	0	0	0	1545	30	8	14.4	102	106.7	-0.7	1.43	40	0.85	12.1	185	26.2	2.01	1	365	30.9	34	91	52.9	7.312	6.8	245.5	30.8	10.7	27.8	46.9	38	3.9	89	4.5	12.1	0.03	105	426	20	139	838.2	55.5	14.5
217	BA	F	1	77.9	10.272	LLS	0	0	1	1337	50	22	18.6	100	52.9	-6.3	0.96	44	2.03	0.8	197	20.6	1.97	0.9	213	30.6	33.4	91	46.6	7.263	1	181.3	31.9	2	22	46	88	3.6	73	4.7	9.3	0.09	104	240	140	138	66.5	54.6	13.8
218	BA	F	13	159.5	52	post	0	0	1	924	43	204	12.8	78	67.8	4.8	1.02	15	0.58	1.8	230	28.3	1.5	1.5	220	29	33.6	86	38.4	7.486	3.2	223.8	47.4	2.1	29.5	55.9	78	2.3	30	3.2	8.7	0.45	97	52	94	133	59.8	59.7	30
219	BA	F	0	66.5	9.068	LLS	1	0	1	2383	20	8	13.2	123	63.2	-6.8	0.86	152	0.21	2.4	145	19.2	1.31	1	325	27.4	32.9	83	40.3	7.296	0.5	160.6	63	6.6	20.4	64.2	38	2.6	65	4.4	8.5	0.11	107	102	133	135	17	58.7	23.5
220	BA	F	0	63	6.194	LLS	0	0	1	214	106	10	11.9	214	43.5	12	0.88	33	4.61	36.5	191	36.5	1.97	1.7	256	33.1	35.7	93	47.3	7.505	2	69.4	31.9	8.4	37.9	66.7	45	3.6	55	2.1	9.4	0.17	89	296	60	138	231	60	16.6
221	BA	F	14	147.5	38.5	left	0	0	1	1438	70	50	8.5	73	85	1.9	0.89	54	0.2	0.2	207	26.1	1.11	1.2	176	30.2	33	92	39	7.443	0.3	246.3	80.4	0.9	27.3	80.6	175	2.7	64	3.8	8.7	0.2	107	135	43	140	39.4	64.5	55.3
222	BA	M	1	83	11	LLS	0	0	1	1913	108	81	11.3	95	68.2	-4.1	0.96	158	0.09	1.2	175	21.5	1.17	0.9	259	29.5	33.7	88	41.1	7.336	0.4	238.6	71.9	3.5	22.7	78	564	3	61	4.5	8.7	0.11	110	160	13	139	26.5	51.4	44.6
223	BA	F	1	75	8.34	LLS	0	0	1	1783	107	16	14.3	184	112.1	-3	1.1	143	0.11	0.3	193	22.4	1.07	0.8	332	23	31.1	74	41.3	7.352	0.5	142.9	87.4	2.8	23.7	104.3	469	3	33	4.4	9.1	0.12	109	137	62	142	7.7	90.6	52.4
224	others	M	13	165.8	47.2	left	0	0	0	701	28	100	12	43	74.5	-1.9	0.97	82	0.15	0.2	182	24.2	1.27	1.5	137	29	32.6	89	46.7	7.333	0.3	217.1	60.1	0.8	25.7	69.7	313	3.1	43	4	8.4	0.32	110	236	31	142	15.8	68.1	64.4
225	BA	F	0	60.1	6.512	reducedLLS	0	0	1	1167	56	20	9.2	94	47.1	-4.7	0.8	159	0.99	9.7	165	22	1.4	0.9	238	29.7	32.4	92	50.1	7.26	1.5	183.5	48.4	2.6	23.5	53.8	270	3.3	59	5	8.9	0.1	109	140	64	139	130.6	52.2	20.7
226	graft failure	F	22	152.5	49.4	left	0	0	1	313	32	100	7.8	47	69.9	5.5	1.36	34	2.53	5.6	121	29.5	1.77	1.3	208	30.6	33.3	92	40.6	7.479	1.5	158.6	32.6	3.2	30.7	38.5	43	3	74	4.8	10	0.28	104	243	32	136	125.2	38.1	30.1
227	others	F	0	70	9.49	LLS	0	0	0	445	40	33	12.1	35	75	-2.9	1.24	80	0.04	0.3	123	21.2	1.17	5.1	240	29.1	34.8	84	34.8	7.403	0.2	222	70.9	1.4	22.3	81.8	33	3.8	24	4.6	9.1	0.16	100	204	51	136	139	60.1	52.2
228	BA	F	15	147.6	38.5	left	0	0	1	1042	71	68	9.7	104	57.9	-7.7	0.8	14	1.38	1.9	181	17.8	1.35	0.7	137	30.3	34.7	88	36.4	7.307	0.3	220.3	51.1	1	18.9	61.4	55	2.7	63	4.7	8.7	0.16	107	38	57	136	113.4	50.6	38.2
229	BA	M	0	69.3	9.17	LLS	0	0	1	1856	82	34	12.8	61	71.6	-3.8	0.93	214	0.23	1.2	212	20.9	1.19	0.8	271	27.4	33.9	81	36.9	7.37	0.5	136.4	68.5	2	22	92	133	3.2	44	5	9.1	0.2	107	244	50	140	27	141	44.6
230	ALF	M	0	55	3.33	mono	1	0	0	417	11	8	12.1	14	39.9	3.2	1.32	27	0.13	14.2	177	29	1.96	1.7	159	29.5	33.7	87	51.2	7.371	3.2	162.1	28.2	16.1	30.6	37.8	17	3.2	108	3	12.1	0.14	104	261	35	140	280.9	47.9	27.2
231	BA	M	0	67.8	7.145	mono	0	0	1	2708	445	41	15.3	304	74.6	-7.6	1.04	163	0.13	0.8	170	17.9	1.23	0.8	421	23.7	31.4	75	38.1	7.276	0.5	179.5	60.4	7.6	19.1	70.9	287	2.9	50	5.4	9	0.14	111	163	70	136	21.5	59.1	35.3
232	graft failure	M	0	55	3.99	mono	0	0	1	666	238	6	10.1	165	40.5	-1.1	1.21	30	0.23	17.4	211	24.4	1.83	4.3	639	31.9	33.9	94	43.8	7.363	2.1	81.4	30.9	66.6	25.7	48.3	53	3.1	116	3.9	12	0.14	101	269	27	135	3526.1	49.1	17.9
233	ALF	M	11	153.2	40	left	0	0	0	650	31	349	15.9	51	54.6	3.2	1.23	47	0.41	1.3	209	26.6	1.82	2.8	157	29.9	34.2	87	35.6	7.492	0.4	148.3	32.8	43.4	27.7	68.3	31	4.2	54	3.8	12.1	0.5	101	294	42	140	155.3	61.2	41.1
234	others	M	1	72.7	8.29	LLS	0	0	1	2191	135	54	11.1	236	114.9	-4.5	0.98	103	0.14	0.1	245	21.7	1.13	0.5	187	30.4	32.3	94	45.6	7.296	0.3	174.9	75.4	2	23.1	91.7	562	2.7	75	4.9	8.5	0.24	100	103	342	129	35.4	84.4	130.7
235	BA	F	0	64.2	7.92	reducedLLS	1	0	1	3288	263	16	11.1	267	46.3	-4.9	0.91	60	3.12	4.2	279	19.7	1.48	0.7	448	24.8	31.1	80	34.2	7.379	1.1	251.3	41.9	3	20.8	67.9	596	3	47	5.8	8.6	0.15	107	108	103	136	61.3	67	23.8
236	others	M	5	99	14.4	LLS	0	0	0	892	61	37	11.7	104	53.9	0.1	0.98	47	0.66	1.5	240	25.9	1.29	0.9	316	32.2	34.1	95	47.9	7.351	0.7	131.3	54.8	3	27.4	86	185	3.4	35	4.4	8.6	0.2	105	256	57	138	1399.5	71.3	41.2
237	others	F	11	127.3	24.8	left	0	0	0	513	28	33	11.7	26	80.9	-0.8	1.07	30	0.01	0.8	191	24.4	1.23	2.2	177	31.4	33.7	93	42.7	7.375	0.4	193.5	68.6	1.1	25.7	96	22	3.8	20	4.4	9.5	0.26	105	232	75	139	846.3	71.2	68.8
238	BA	F	1	82	9.16	LLS	0	0	1	586	17	28	10	41	39	8.4	1.03	40	2.1	1.6	176	31.6	1.39	1.3	240	27.5	32.3	85	38.3	7.535	0.7	95	48	11.5	32.8	59.7	152	3.5	63	3.6	8.9	0.19	95	115	55	136	15.1	46.5	32.1
239	BA	F	0	65.5	6.375	LLS	0	0	1	2015	171	14	11.8	229	55	-2.9	0.95	60	2.35	1.4	250	22.3	1.28	0.6	261	25	31.2	80	40.5	7.359	1.1	156.4	57.2	7	23.6	82.4	621	2.2	89	4.3	8.3	0.11	109	75	101	137	21.9	65.5	31.3
240	others	F	0	67.9	8.32	LLS	1	0	0	771	18	17	12.8	24	76.2	-4.3	1.09	90	0.01	0.1	70	20.9	1.3	0.8	219	28.7	33.8	85	40.7	7.315	0.1	183.6	51.8	1	22.2	106.6	10	3.4	96	4.6	9.1	0.15	111	287	18	139	28.3	41	55.8
241	BA	F	0	60.5	6.655	LLS	0	0	1	2944	109	14	8.2	208	53.6	-2.3	0.99	50	3.18	7.8	280	22.5	1.31	1.1	298	30	33	91	40.1	7.353	2	169.5	51.1	5.5	23.7	68.9	235	2.2	59	5.2	8.3	0.21	105	74	137	135	37.5	56.4	26.9
242	BA	F	1	75.2	9.787	LLS	1	0	1	971	88	49	6.8	95	72.7	-2.3	0.9	121	0.17	0.9	180	23.3	1.18	0.9	225	29.1	33.8	86	43.7	7.344	0.4	220	62.8	1.6	24.6	94	85	3	75	4.8	8.8	0.22	108	210	26	138	13.3	76.8	53.2
243	others	M	5	103.8	16.9	LLS	0	0	0	648	16	115	9.3	29	87.5	1.5	1.13	110	0.01	0.2	166	25.5	1.13	1	218	30.8	35.1	88	37.6	7.449	0.3	209.2	79.1	1.3	26.6	124	9	3	45	4	8.7	0.26	109	316	34	142	5.2	85.8	99.1
244	BA	F	0	64.3	8.612	LLS	1	0	1	1753	103	12	9.6	208	25.7	0.2	1.01	135	1	47.8	125	24.7	1.41	0.9	388	29.1	32.8	89	41	7.383	1.4	116	49.6	2.4	25.9	48.6	141	3.2	64	4.3	9.3	0.13	100	168	53	135	39	43.4	17.4
245	BA	M	1	73.5	7.702	LLS	0	0	1	145	723	19	7.6	597	44.6	0.7	1.21	166	0.34	3.2	93	25.2	1.79	1.6	754	31	34.7	90	39.6	7.421	0.3	199.7	34	42.7	26.4	21.2	16	3.8	42	3.5	12.1	0.32	109	93	15	144	3335.3	30.9	27.4
246	others	F	2	90.8	12.4	LLS	0	0	1	272	10	43	10.8	25	75.8	0.5	0.96	18	0.17	0.5	244	24.7	1.13	1	170	30.6	34	90	37.5	7.436	0.3	233.5	77	3	25.8	86.3	19	4.3	39	3.9	9	0.32	107	244	125	143	837.9	78	69.1
247	others	M	13	166.2	62.9	left	1	1	0	1512	27	50	9.8	36	45.6	1.9	0.94	187	0.04	0.9	160	25.9	1.79	1.4	184	32.5	35.1	93	37.8	7.453	0.2	204.1	34	1.6	27	50.8	27	3.3	61	3.8	8.8	0.5	107	207	36	141	34.2	46.8	23.6
248	ALF	F	0	49	3.131	mono	1	0	1	750	32	10	11.9	165	40.2	2.8	1.26	35	1.17	30.7	120	27.4	1.95	1.8	314	29.7	35	85	42.2	7.43	2.9	77.8	30.9	7.2	28.7	49.7	39	3.3	60	4.6	9.9	0.2	108	266	28	142	1280.9	42.2	17.7
249	BA	F	5	107.2	18.4	LLS	0	0	1	1545	192	60	10.3	217	77.7	-3.9	0.98	71	0.19	0.3	218	21.2	1.23	0.8	219	29.2	34.1	86	39.9	7.329	0.4	171.2	67.1	1.1	22.4	74.7	319	3	55	4	8.7	0.15	110	161	27	139	27.2	60.9	92.3
250	BA	M	14	140.8	31.2	left	0	0	1	811	80	43	11.5	53	68.6	-2.8	0.96	19	0.13	0.1	158	22	2.02	2.8	133	29.1	32.2	90	38.3	7.377	0.1	224.7	28.5	0.7	23.2	66.3	168	3.7	43	3.7	8.4	0.56	110	135	20	142	110.8	48	63.1
251	BA	F	0	65.5	6.892	LLS	0	0	1	2452	212	32	9.4	372	81.3	-1.8	0.99	49	0.36	1.1	312	23.8	1.2	0.9	252	30.7	33.9	91	44.5	7.346	1	129.8	67.9	4.1	25.2	103.6	581	2.1	38	5.2	9	0.2	106	112	189	136	138.1	91.9	44.5
252	BA	F	10	136	28	left	0	0	1	743	25	48	19.7	30	95.9	-3	1	61	0.01	0.1	172	21.6	1.18	2.7	199	27.6	33.5	83	37.3	7.381	0.4	183.5	70.1	1	22.8	89.3	65	3.6	41	3.7	9.5	0.31	109	325	21	146	70.9	73.6	79.9
253	others	F	1	69	9.04	LLS	0	0	0	326	12	25	10.8	30	85.1	-1.1	1.08	117	0.18	1.2	191	23.7	1.21	1.7	212	27	33	82	39.7	7.393	0.2	156.7	66.9	2.7	24.9	95.7	8	3.2	48	4.3	8.7	0.17	108	197	68	140	22.9	62.1	52.7
254	BA	M	0	67.8	7.784	LLS	0	0	1	3136	676	11	3.3	1013	33.9	-4.8	0.92	101	0.56	1.9	126	21.4	1.29	1.2	462	29.2	32.5	90	43.4	7.31	0.8	181.2	60.7	218.1	22.7	69.7	58	2.7	66	4.9	8.3	0.18	109	108	154	137	38.1	53.6	24.8
255	others	M	0	71.6	9.835	LLS	0	0	1	1783	202	18	8	576	27.5	0	1.01	158	1.34	16.2	119	25.7	1.9	0.9	379	36.7	33.9	108	49.1	7.322	0.7	157.3	31	2.3	27.2	52.5	79	1.7	54	3.8	8.1	0.12	103	64	110	134	55.8	45.8	20
256	BA	M	2	84.7	12.3	LLS	0	0	1	1352	169	42	8.6	127	150	0.4	1.02	50	0.01	0.3	156	25.1	1.02	1	214	28.5	33.4	85	41	7.405	0.3	217.7	101.3	1.3	26.4	101.1	356	3.4	46	4.2	9.1	0.17	108	209	37	141	15.3	89.7	102.1
257	BA	F	0	68.1	8.122	LLS	1	1	1	1078	42	28	7.4	54	70.5	-3.3	0.89	179	0.05	1	155	22.5	1.17	1	289	28.9	33.8	86	43.8	7.328	0.4	115.4	75.7	2.4	23.8	89	126	3.3	68	4.8	8.9	0.19	109	234	35	137	8.9	53.7	40.4
258	others	M	1	66	6.211	mono	1	0	1	1464	43	23	9.9	108	33	-4.7	0.75	31	1.03	7.3	119	21.6	2.24	1.1	266	32.6	33.8	96	44.7	7.303	0.7	171.3	24.5	7.3	23	51.3	134	2.7	66	4.8	7.7	0.49	102	89	133	135	39.2	42.7	17.6
259	ALF	M	0	51	3.328	mono	0	0	0	1688	14	7	12	18	55.3	1.8	1.25	33	0.03	23.5	156	25.8	2.35	2.8	241	30.1	35.3	85	39.4	7.42	2.1	181.9	25.4	13.3	27	55.2	24	3.8	153	3.6	10.8	0.23	102	274	32	140	317	59.2	15.6
260	BA	M	0	67.5	8.123	reducedLLS	0	0	1	1213	67	14	10.7	167	25.7	-4.4	1	353	0.52	3.8	72	20.9	1.99	0.7	281	32.8	33.5	98	39	7.346	0.4	243	32.2	8	22.1	47.6	158	4.3	61	5	9.3	0.1	109	85	81	139	10.2	37.9	13.7
261	others	M	12	166	43.6	left	0	0	1	1788	48	77	14.4	78	79.6	0.1	1.01	56	0.67	0.4	292	23.9	1.28	1.6	188	30	33.8	89	36.4	7.436	0.6	205.8	68.4	0.8	25.1	86.1	165	3	46	4.1	8.6	0.5	107	201	31	141	44.2	68.7	57.1
262	BA	M	1	72.2	10.1	LLS	0	0	1	998	186	29	9.3	149	66.7	-3	1.04	240	0.04	0.6	165	21.3	1.31	1.1	500	25.3	32.2	79	35.5	7.397	0.5	166.8	65.1	3.6	22.4	84.9	157	3.4	49	4.9	8.9	0.16	107	299	23	136	5.2	55.3	26.9
263	BA	F	5	111.1	18.6	LLS	0	0	1	1169	33	35	11.4	54	72.5	-1.4	0.92	113	0.18	0.4	179	23.1	1.35	1.3	272	27.6	33.2	83	37.8	7.404	0.2	195.2	52.7	1.3	24.3	81.7	67	3.1	59	3.8	8.5	0.17	110	202	21	141	15	65.4	41.8
264	others	M	3	94.1	12.7	LLS	1	1	0	202	15	47	3.4	32	85.9	1.2	1.05	147	0.01	2.6	151	25.2	1.06	2.1	215	29.5	33.9	87	39.6	7.408	0.3	222.1	85.6	5.1	26.5	85.3	29	3.1	39	3.3	8.1	0.21	106	217	84	137	47	80.9	83.8
265	BA	F	0	65.8	7.933	LLS	0	0	1	2189	75	31	9.3	233	48.5	-0.3	1.11	98	0.62	1.7	173	25.5	1.62	1.6	289	28.2	30.5	92	50	7.312	0.4	180.8	41.6	1.2	27	62.8	147	2.1	53	5	8.2	0.17	109	73	92	134	33.2	34.1	21.3
266	BA	F	1	76.5	10.28	LLS	0	0	1	2696	96	16	11.4	175	74.7	-0.4	1.14	65	0.57	1.2	199	23.5	1.23	1.1	217	27.9	32.8	85	37.3	7.403	0.5	150.8	71.3	2.8	24.7	84.6	167	2.2	81	4.1	8.5	0.13	108	120	125	140	96.2	76.9	39.6
267	others	F	13	132.5	38.7	left	0	0	0	351	12	44	14.7	14	99.5	-4	0.74	66	3.1	1	304	20.3	1.28	1.9	179	30.9	34.1	91	34.7	7.386	0.4	215.2	71.1	5.9	21.4	108.1	61	3.2	49	4.5	7.9	0.39	105	347	122	135	26	102.3	97.3
268	BA	F	0	63.1	6.701	LLS	1	1	1	2295	129	13	12.5	167	80.1	-3.5	0.86	175	0.12	1.8	186	21.4	1.17	0.9	318	24.9	31.1	80	38.1	7.368	0.6	191.9	87.1	2.7	22.6	78.5	468	3	47	5.2	8.5	0.16	107	155	69	138	8.5	79.4	33.4
269	BA	F	0	62.8	7.38	reducedLLS	0	0	1	2426	243	19	12.3	293	34.1	-3.5	1.09	57	3	12.4	219	22.4	1.8	0.9	267	30.6	33.4	92	45.8	7.293	1.3	191.7	37	3.8	23.8	58.2	692	2.8	56	4.6	8.8	0.17	102	174	87	132	79.4	58.9	18.7
270	BA	M	0	62.4	7.046	LLS	0	0	1	1928	95	31	6	119	40.8	-4.1	1.17	161	1.71	1.4	189	22.4	1.65	0.9	326	27.1	33	82	48.2	7.285	0.4	163.5	39.5	3.8	23.9	64.7	598	2.1	66	5	8	0.15	108	99	69	136	9.8	57	17.8
271	BA	F	0	62.3	6.207	LLS	0	0	1	789	96	21	9.1	158	32	-7.2	0.88	125	1.22	13.4	125	18.1	1.43	1.2	303	32.5	32.7	99	35.7	7.324	1.1	189.8	51.4	4.4	19.2	54.3	100	2.5	63	5	8.3	0.23	109	66	107	135	83.5	44.1	18.3
272	others	F	6	115	21.6	LLS	0	0	0	432	33	40	11.8	44	78.7	-1.5	1.11	119	0.08	0.2	174	22.4	1.3	1.3	165	26.7	31.3	85	35	7.425	0.2	247.1	63.3	1.1	23.5	87.6	22	3.4	37	4.2	8.7	0.25	107	187	54	142	176.4	42.3	55.2
273	BA	F	0	69.4	8.1	LLS	0	0	1	1154	54	34	5.9	70	78.1	-5	0.86	111	0.87	0.8	199	20	1.23	1.2	278	25.7	30.3	85	37	7.35	0.4	153.4	72	1.8	21.1	88	228	2.5	56	4.5	8.3	0.17	114	136	35	144	6.2	70.9	50.6
274	BA	M	0	67.4	7.5	LLS	0	0	1	1973	171	12	11.9	206	94.2	-1.3	1.05	68	1.08	0.6	248	23.8	1.11	0.8	217	28.9	33.1	87	41.9	7.373	0.8	187.3	91	40.3	25.1	92.3	612	2.4	72	4.7	9.3	0.18	98	153	157	130	75.9	89.4	72.3
275	BA	M	0	64	6.4	LLS	0	0	1	2500	167	9	10.6	222	43.8	-1.9	0.86	126	0.09	0.2	127	16.8	1.52	0.7	271	24.4	31.3	78	31.9	7.287	0.4	187.1	19.1	15.7	17.8	27.3	182	2.1	49	4.8	8.7	0.18	105	92	154	136	7.6	80	35.9
276	BA	M	1	82	10.1	left	0	0	1	1406	42	33	11.7	69	71.8	0.7	0.89	29	2.77	1.3	299	25.2	1.32	1.5	189	24.8	32.9	75	39.8	7.419	1.1	192.8	60.8	2.4	26.4	98.1	362	2.5	43	4.3	9.1	0.15	100	168	49	137	27.1	90.2	52.2
277	others	F	0	54.5	4.5	mono	1	0	0	521	21	3	8.9	34	33.9	1.3	1.03	47	0.24	0.9	103	25.1	1.23	2.2	318	27.4	30.6	90	36.3	7.457	0.1	132	79.1	6.3	26.2	75	130	2	37	4.5	8.8	0.16	112	112	55	146	135.5	33.9	43.8
278	others	M	0	64	7.5	reducedLLS	0	0	0	426	42	24	14.3	37	76.3	-3.7	1.21	193	0.01	0.6	96	21.3	1.3	1.3	220	19.9	30.5	65	38.3	7.364	0.3	200.2	68.5	2.5	22.5	116.5	10	3.5	38	4.1	9.3	0.18	109	210	30	141	49.7	61.4	42.5
279	BA	M	0	63	6.5	reducedLLS	1	0	1	967	49	37	17.4	227	61.5	4.9	1	136	0.5	27.8	166	28.9	2.07	1.7	531	29.4	32.9	89	40.4	7.472	7.9	135.3	30.4	22.1	30.1	57.8	41	4.6	91	4.7	10.9	0.26	94	386	17	135	213	80.2	21.8
280	BA	F	0	66.4	7.7	LLS	0	0	1	448	61	15	9.4	72	66.6	-0.6	0.81	85	4.44	2.4	314	24.3	1.28	0.9	236	24.5	31.3	78	40.8	7.392	1.2	164.4	65.8	1.9	25.5	116.1	52	2.8	36	4.3	8.5	0.15	106	163	42	140	70.7	68.9	39.7
281	BA	F	7	124	25.6	left	0	0	1	1578	59	40	7.1	98	79.3	-0.7	1.01	61	0.01	0.1	138	23.4	1.4	1.2	182	27.5	32.8	84	36.4	7.426	0.1	207.2	61.1	0.5	24.5	76.7	109	2.7	58	4.3	8.5	0.4	109	145	17	139	16.8	49.8	55.6
282	BA	F	10	134.5	29.7	left	0	0	1	1021	130	106	11.9	99	141.3	0	0.95	60	0.02	0.1	255	23.2	1.18	1.1	219	31.4	34	92	33.2	7.462	0.3	192.6	86.8	0.9	24.2	108	181	3.4	38	3.9	9	0.37	106	219	58	141	54.3	111.1	80.8
283	graft failure	M	6	93	14.5	LLS	0	0	1	2169	86	40	13.9	186	56	-6.3	0.86	33	2.29	0.3	183	18.8	2.27	1.3	285	32.5	34.4	95	36.5	7.33	0.2	153.5	27.5	0.7	19.9	51.1	93	3.1	55	4.4	8.7	0.32	108	118	72	139	145.6	45.8	19.7
284	BA	M	13	150.4	40.3	left	1	1	1	390	13	45	13.9	27	89.4	2.1	1.01	51	0.01	0.8	143	26.4	1.38	1.9	180	28.8	33.2	87	40	7.437	1.2	212.2	61.4	3.3	27.6	80.7	20	3.6	32	3.7	9	0.42	103	236	42	141	12	74.1	59.2
285	BA	F	5	98.5	13.8	LLS	0	0	1	988	91	43	16.5	137	87.7	-2.8	0.87	82	0.03	0.3	196	21.8	1.23	1.3	264	29.5	33	90	37.3	7.385	0.2	175.3	79.3	2	23	100	204	3.5	45	3.9	8.7	0.23	108	148	49	143	19.9	69.5	89
286	BA	M	3	97	13.6	LLS	0	0	1	1732	128	37	11.8	125	116.4	-4	0.87	129	0.08	0.1	190	21.8	1.21	0.9	304	29.1	33.8	86	42.5	7.328	0.4	203.2	80.8	1	23.1	104.7	258	3.3	54	4.6	8.9	0.24	109	229	19	142	26.8	89.5	89.9
287	graft failure	M	25	167.5	41	left	0	0	1	768	36	100	12.8	47	88.2	2.9	1.18	87	4.59	0.4	369	26.6	1.15	1.2	143	27.6	32.4	85	37.3	7.471	0.7	197.4	87.5	0.8	27.7	98.5	404	3.1	26	4.1	9.7	0.51	106	160	75	142	31.5	100.5	82.7
288	others	F	55	143.5	47.6	left	0	0	1	285	16	71	10.4	40	44.6	-1.7	0.93	63	0.2	0.8	174	22.8	1.47	1.3	162	34.6	32.8	106	37.8	7.399	0.4	166.2	52	1.6	24	58.1	52	3	36	3.8	9.1	0.92	101	64	88	137	25.5	67.5	46.6
289	BA	F	0	68.3	7.5	LLS	0	0	1	4213	467	17	17.2	439	113.2	-3.7	0.89	53	0.42	0.1	319	21.5	1.12	0.9	266	29.9	32.5	92	39.3	7.355	0.6	142.1	97.6	20	22.7	99.6	1517	2.4	4	4.3	8.3	0.25	93	206	98	123	46	100.4	180.8
290	others	F	64	144.4	47.8	left	0	0	0	606	16	62	9.2	27	28.1	-1.8	1.05	85	0.11	3.9	125	22.5	1.6	1.9	203	37.4	33.6	111	35.4	7.421	0.3	180.7	47	1.4	23.6	31.7	13	2.5	55	4.2	7.9	0.5	98	44	32	129	63.1	37.6	27.6
291	BA	M	0	60.5	6.9	mono	0	0	1	1886	196	27	16.8	295	37.1	-5.4	0.92	122	0.64	15.5	105	19.8	1.84	1.8	405	30.8	32.9	93	37.7	7.338	0.9	123.7	39	4.8	20.9	38.7	74	3.5	57	4.8	9.3	0.17	106	206	52	138	63.9	27.1	17.2
292	others	F	3	90	12.1	LLS	0	0	1	1017	117	31	9.4	215	98.8	-1.2	1.02	566	2.28	2.1	444	23.6	1.32	0.7	248	33.2	33.6	99	41.3	7.36	1	165.6	69.2	4.1	24.8	111.4	323	2.5	35	4.3	8.9	0.29	104	150	190	137	612	114.5	58.5
293	BA	F	13	145.2	44	left	1	1	1	410	24	67	13.3	28	97.1	0.7	0.97	77	0.07	0.2	202	24.6	1.34	1.6	187	26.6	32.8	81	36.7	7.444	0.3	137.7	64.2	1.7	25.7	100.5	34	3.6	33	3.6	9	0.46	106	222	31	142	8.2	82.9	70.7
294	others	F	1	73.7	8.14	LLS	1	1	1	1776	127	57	18.5	108	157.5	-2.7	1.03	30	0.09	1.1	293	22	1.07	0.9	235	29.8	32.2	93	38.1	7.379	0.4	175.6	110.5	1.6	23.2	125	496	3.2	35	4.5	9.6	0.17	105	183	221	139	31.5	110.7	129.2
295	BA	M	18	172.5	72.5	right	0	0	1	284	38	86	12.3	35	62.2	1.3	1.06	94	0.06	0.1	106	25.7	1.58	1.2	118	25	32.7	76	40.1	7.425	0.1	190.7	45.5	2.6	27	71.6	83	3.9	41	4.1	8.6	1.01	107	172	30	138	6.8	44.1	63.2
296	others	F	12	148	39.6	left	0	0	0	406	3	52	15	18	88.5	-5.3	1.08	82	0.01	0.1	98	19.6	1.23	2.6	177	31.4	33.4	94	36.2	7.352	0.3	208.3	79.8	0.8	20.7	107.7	16	4.2	32	3.8	9	0.34	107	316	28	142	39.2	70	77
297	BA	M	0	63.7	8.7	LLS	0	0	1	1697	71	12	10.7	184	46.6	-2.5	1.08	46	2.11	2.4	241	21.7	1.5	0.9	222	24.9	32.4	77	34.8	7.413	0.8	122.6	48.2	2.6	22.8	76.8	251	3.1	49	5	8.8	0.17	107	65	144	137	70.5	67.1	29.7
298	BA	M	0	62.2	6.1	LLS	0	1	1	1669	48	19	14.9	85	28.5	-5.6	1.01	42	3.09	3.7	204	20.2	1.93	1.1	251	28.3	32.6	87	40.4	7.316	0.8	151.4	34.1	2	21.4	50	119	3.5	44	5.2	8.5	0.2	107	122	41	138	32.3	31.3	13.2
299	graft failure	F	3	84.5	9.7	LLS	0	0	1	794	73	39	9.6	89	92	0.6	0.97	51	0.08	0.4	204	24.8	1.25	1.3	192	27.9	33.8	82.7	37.8	7.434	0.3	204.7	69.5	2.4	25.9	91.4	157	3.9	38	4	9.3	0.19	107	247	57	141	9.3	79.6	74.2
300	BA	F	0	64.5	7.5	reducedLLS	0	0	1	2338	464	11	6.7	591	23.1	-0.4	1.02	133	0.34	11.1	105	25.2	1.79	1.1	416	29.9	33.4	89.3	46.5	7.339	0.5	161.4	37.6	1.9	26.7	34.1	28	3.5	46	4.4	9	0.18	104	112	65	137	24	31.9	17.6
301	others	F	65	158.2	55.1	left	0	1	1	174	14	46	9.3	30	54.3	5.7	0.85	78	0.17	7.1	161	30.2	1.38	1.9	158	30.5	33	92.5	42.9	7.465	0.6	215.5	53.8	7.4	31.5	59.7	19	2.9	72	4.4	8.8	0.94	98	185	29	138	25.3	58.6	56.9
302	others	M	57	176	87	right	0	0	1	431	22	96	10.9	43	32.5	1.2	0.88	120	0.15	2.8	170	25.7	1.38	1.2	192	37.3	34.1	109.5	40.3	7.422	0.4	113.5	53.8	1.6	26.9	29.5	19	2.6	67	5.4	9.2	1.28	107	49	40	139	218.1	26.7	32.9
303	BA	M	0	64.1	7.3	reducedLLS	0	0	1	3591	114	10	8.7	160	50.8	-3.8	1.06	170	2.34	16.6	235	20.7	1.43	1.1	280	30.4	33	92.1	34.9	7.392	1.5	178.1	50.6	53.1	21.8	53.2	661	2.5	43	5.2	8.7	0.18	107	91	81	137	22.6	73.8	22.4
304	BA	F	5	103	17.2	LLS	0	0	1	1359	76	64	10.9	95	92.3	-1.8	1.23	54	0.04	0.3	167	21.5	1.12	1.1	229	29	34.2	85	31.7	7.449	0.3	204.3	80.5	1.2	22.5	77.4	178	3.4	48	4.2	9	0.25	110	224	30	140	16.8	67.4	72.1
305	others	F	42	162.4	58.5	left	0	0	1	661	66	47	5.9	118	29.6	1.8	1.05	32	2.58	1.5	139	25.5	1.95	1.3	173	36.3	34.8	104.3	35.9	7.47	0.7	132.5	33	1.3	26.6	38.5	130	2.8	34	3.4	8	0.43	93	34	65	128	207.1	31.8	23.6
306	others	F	12	128.4	26	left	0	1	0	1692	109	71	7.2	152	104	-2.9	0.82	56	0.11	0.1	166	21.1	1.86	1	272	27.8	32.3	86	33.3	7.42	0.3	204.2	39.2	1.1	22.1	86.2	426	2.7	63	3.8	8.6	0.25	110	78	70	140	10.3	90.4	81.1
307	others	M	57	176.5	69.5	right	0	0	1	266	19	62	10.5	24	40	0	0.95	63	0.02	4.6	83	24	1.81	2.2	183	36.3	34.7	104.7	36.6	7.434	0.8	160.9	40.5	16.6	25.1	38.4	11	3	47	4.4	8.2	0.67	105	111	38	141	82.8	32.9	35.6
308	BA	M	12	143.1	34.2	left	0	0	1	857	28	46	13.6	30	79.8	1.8	1.3	69	0.02	0.2	197	23.9	1.53	1.8	120	29.7	35.7	83.1	30.7	7.509	0.2	192.6	51.2	1.2	24.8	92.8	20	3.6	30	3.7	9.5	0.38	109	176	22	145	49.5	61.7	65.6
309	BA	F	0	61.4	6	LLS	0	0	1	3548	40	17	11.1	87	40.5	-7.1	1.14	71	2.59	11	192	17.6	1.4	1.3	322	25.9	32.6	79.5	34	7.334	0.9	189.1	60.2	6.1	18.6	62.7	739	2.3	62	5.3	8.2	0.09	114	122	76	140	32.6	57.5	22
310	others	F	65	148.5	48.2	right	0	0	1	688	13	91	11.3	29	32.8	3.8	1.06	203	0.11	2	158	27.1	1.45	1.7	208	31.3	34.2	91.6	35.5	7.501	0.4	164.8	53.9	2.2	28.2	47.4	8	3.1	30	3.1	8.2	0.48	105	76	38	143	15.3	41.2	37.3
311	BA	F	0	66.4	7.735	LLS	1	1	1	3873	65	25	10.7	58	100.4	-3.2	1.18	76	0.04	0.5	206	20.9	1.12	1.1	279	26.4	32.7	80.8	35.1	7.393	0.5	193	90.5	5.4	22	105.7	213	3.5	32	5.2	9.2	0.17	105	291	45	139	47.3	93.8	59.7
312	others	M	59	169	69.9	right	1	1	0	523	20	82	4.4	36	33.8	4	1.07	36	0.1	1.5	149	27.9	1.51	1.6	154	25.4	31.7	80	39	7.472	0.6	166.8	49.4	1.9	29.1	53.5	23	3.3	28	4.1	8.7	1.51	105	127	45	141	18.3	50.1	35.2
313	BA	F	1	72.6	8.18	LLS	0	0	1	6253	279	27	7.3	271	125.6	-1.5	1.04	21	0.65	0.6	283	22.1	1.62	0.8	165	29.1	32.2	90.3	34.3	7.427	0.7	171.9	47.4	0.9	23.2	108.2	1134	2.3	67	4.1	9.4	0.13	102	156	254	135	99.8	101.4	63.3
314	others	M	3	89.7	14.2	LLS	1	1	0	394	19	31	10.2	33	87.4	-1.3	1.08	103	0.04	0.4	159	22.5	1.07	1.1	200	25.1	31.7	79.1	35.3	7.423	0.2	188.4	97.6	8.2	23.6	95.8	24	3.4	24	4	8.9	0.25	110	257	59	142	27.3	80.2	88.9
315	BA	F	15	149	49	left	0	0	1	1327	33	61	12.1	47	110.3	1.1	1.24	17	0.45	0.3	342	24.5	1.59	1.9	137	31.3	33.5	93.3	35.6	7.451	0.8	193	49.4	1	25.7	95.4	289	3.4	24	4.1	9.2	0.34	107	214	259	144	70.5	148.5	84
316	others	F	12	116.9	26.4	left	0	0	1	566	52	81	11.6	91	87.2	2.1	1.26	30	0.11	0.1	168	25.4	1.5	1.1	98	32.8	33.9	96.7	36.3	7.46	0.3	189	54.3	0.5	26.5	87.2	45	3.2	72	4.4	9	0.27	108	113	82	142	50.8	58.4	49.3
317	others	F	40	158.5	57.9	right	0	0	0	212	39	81	9.4	33	51.5	1	1.18	142	0.02	18.5	100	25	1.46	1.1	204	29.3	31.9	91.9	39.5	7.417	2.3	164	56.8	37.3	26.2	45.9	16	2.6	47	3.5	8.2	0.62	112	106	106	145	104.6	57.7	54.7
318	graft failure	F	31	153.2	42.2	post	0	0	1	343	29	36	10.3	29	41.3	4.8	1.16	61	0.06	0.4	137	28.1	1.36	1.4	172	35.2	34.3	102.5	37	7.492	0.6	199	64.5	2.2	29.3	38.9	125	3.5	35	2.8	8.2	0.52	106	89	33	144	82.1	43.1	48.3
319	BA	F	5	110.8	20.2	LLS	0	0	1	797	19	43	13.5	27	89.6	-0.9	1.3	73	0.01	0.1	141	23.8	1.2	0.8	201	27.4	32.8	83.4	42.3	7.37	0.3	201	76.6	0.6	25.1	81.6	19	4.1	37	4.3	9.5	0.23	109	286	23	142	14	76.3	65.8
320	others	M	2	92.5	9.174	LLS	1	1	0	217	216	53	12.2	423	81	-1.6	1.16	61	1.55	15	194	22.7	1.12	1.1	813	30.7	33.3	92.2	38.7	7.385	1.7	206	87.7	33.4	23.8	86.4	15	3.5	30	3.7	7.7	0.08	109	129	65	141	2370	65	80.8
321	others	F	66	155.6	54.1	right	0	1	1	548	24	76	11.2	41	61.8	0.4	1.25	32	0.65	1.2	314	24.4	1.27	1	123	33.2	33.1	100.3	38.6	7.416	1	196	65.9	1.7	25.5	72.4	117	2.6	21	4	8.7	0.67	108	81	57	141	96.4	76.1	51.5
322	BA	M	20	170.1	60.2	right	0	0	1	286	27	42	13.1	30	86.3	-1.4	1.21	34	0.02	0.1	161	22.5	1.25	1.1	116	29.6	33.7	87.7	37	7.401	0.3	186	67.9	1	23.6	88	79	4.2	20	3.6	8.7	0.75	106	291	39	140	84.6	75.1	67.3
323	BA	M	0	61.5	6.38	LLS	0	0	1	2998	392	36	9.6	776	23.3	-6.3	1.29	132	0.51	1.8	203	17.7	1.94	1	417	27.4	31.7	86.5	30.6	7.381	0.4	190	32.6	1.5	18.6	49.2	56	2.5	46	5	8.7	0.07	109	104	114	134	42.2	37.3	21
324	BA	M	18	177.4	54.1	right	1	1	1	507	75	64	10.8	60	73.3	-1.7	1.2	52	0.04	0.4	162	22.5	1.51	1.2	142	25.7	32.4	79.4	38.4	7.385	0.3	194	46.6	1.2	23.7	72.6	156	3.8	30	3.9	8.8	0.57	110	169	30	143	14.6	60.4	52
325	others	F	54	161	68.3	right	0	0	0	252	10	48	13.6	20	30.2	-1	1.2	17	0.61	6.2	105	23.2	1.79	0.8	133	31.7	33	96.1	38.9	7.394	0.3	160	36.5	3.2	24.4	29.8	57	3	22	3.4	8.1	0.42	110	47	27	142	15.5	32	23.2
326	BA	M	0	64	6.356	reducedLLS	0	0	1	4790	206	10	16	217	80.2	-6.3	1.21	62	0.56	4	301	19.8	1.41	0.7	226	29.1	30	96.8	47.1	7.247	1.2	128	50.9	3.5	21.3	71.5	537	2.6	34	5.4	8.6	0.24	109	71	184	136	30.6	83	42.9
327	graft failure	F	26	154.8	49.6	right	0	0	1	303	15	80	13	23	44.9	-1.7	1.13	71	0.13	0.8	124	21.8	1.62	1.7	172	23.1	30.8	75	33.6	7.429	0.2	189	41.9	2	22.9	41.2	28	2.9	44	4.1	7.8	0.62	111	88	45	142	4.1	37.7	27.6
328	others	F	3	92.7	14.1	LLS	0	0	0	862	62	83	19	39	70.9	-4.7	1.28	358	0.01	0.2	113	20	1.37	2.6	282	27.8	33.6	82.9	37.5	7.346	0.2	211	68	3	21.1	73.7	12	4	20	3.7	8.8	0.25	111	164	62	143	3.7	57.7	46.4
329	BA	M	26	170.1	61.4	left	0	0	1	570	35	66	9.4	40	52.9	1.2	1.21	69	0.19	0.4	164	24.8	1.38	1.4	156	26.9	33.1	81.3	37.3	7.439	0.5	209	66.1	1.5	26	72.8	243	3.5	41	3.3	8.8	0.7	106	162	32	142	13.1	43.6	49.2
330	BA	M	0	68.7	7.9	LLS	0	0	1	2023	61	21	13.2	66	54.7	-2.3	1.25	322	0.08	1.1	185	21.6	1.37	1	309	28	32.1	87.3	35.9	7.397	0.4	168	62.6	1.8	22.7	77.5	258	2.9	44	5.1	9	0.11	109	173	27	140	14.3	62.1	36.1
331	ALF	F	6	110	19.4	left	1	1	0	354	297	162	11.5	315	77.3	3.3	1.43	15	0.25	1.7	173	26.9	1.94	2.2	308	28.1	33.9	83.1	38.6	7.457	1.1	156	30.4	4.3	28.1	81.9	32	3.5	76	4.4	10	0.21	106	255	21	143	198.6	67.9	40.8
332	others	M	66	170	66.4	right	0	0	0	351	88	50	6.1	179	20.9	2.4	1.23	40	0.83	3.9	97	26.6	1.73	0.9	182	39.9	35.2	113.6	41.8	7.42	0.6	149	35.6	1.7	27.9	34.1	46	2	33	4.3	8.3	0.87	107	33	38	138	345.2	35.3	26.8
333	others	F	8	109.2	20.2	left	0	0	0	408	84	81	26.4	240	114.2	-6.3	1.22	52	0.02	0.1	222	19.4	1.02	10.4	269	29.3	33.4	87.5	42.1	7.287	1.4	167	96.7	7.9	20.7	119.3	132	3.9	14	4.7	9.6	0.19	99	388	370	140	28.7	122.2	127.9
334	BA	M	8	127.1	23	left	0	0	1	3648	231	32	11.2	391	77.9	0.7	1.2	35	3.97	0.1	403	24.7	1.39	1.6	239	30.8	36.1	85.3	39.1	7.417	0.4	132	49.3	0.9	25.9	90.9	236	2.2	37	3.8	8.6	0.31	104	87	128	140	548.6	88.7	48.6
335	others	F	64	151.2	50.5	right	1	1	1	449	53	77	10.4	104	48.3	4.7	1.18	31	1.5	10.5	149	28.4	1.9	1.4	195	39.8	35.3	112.5	40	7.464	0.8	110	31.3	3.3	29.6	52.4	40	3.1	18	3.5	8.6	0.57	103	168	33	141	107.2	53	39.3
336	BA	F	0	65.5	7.18	LLS	0	0	1	5166	243	15	8.7	247	75.5	-3.3	1.14	92	2.04	1.2	336	20.7	1.43	1.2	310	26.8	33.1	80.9	34.4	7.397	0.8	147.5	51	2.8	21.7	105.2	911	2.7	48	4.8	8.7	0.13	107	172	156	138	225.5	94.6	39.6
337	BA	M	10	128.8	30	left	0	0	1	590	19	84	11.8	29	82.5	-4.7	1.19	58	0.01	0.1	174	20	1.15	2.9	143	28.1	33.4	84.1	37.6	7.345	0.2	463	76.6	0.8	21.1	102.9	18	3.9	26	4.8	9.2	1.02	108	247	56	141	12.5	72.3	70.7
338	BA	M	21	174.4	77.5	right	0	0	1	224	29	34	12.3	33	48.3	1.9	1.22	83	0.03	1.2	93	24.8	1.74	1.6	144	30.4	34.8	87.2	34.8	7.467	0.3	201	38.8	3	25.9	42.5	30	3.1	58	3.6	8.6	0.67	109	151	33	142	33.8	33.4	34.2
339	others	F	47	160.9	51.5	right	0	1	0	662	59	40	10.3	95	65	-2.7	1.15	46	0.68	0.5	256	21.1	1.21	1	169	32.3	34.1	94.6	34.3	7.406	0.6	191	70.4	1.1	22.2	60.4	96	2.5	26	3.9	8.2	0.6	109	61	76	140	22.6	79.1	42.3
340	BA	F	31	160.3	67.4	right	0	0	1	486	13	26	6.4	32	42.7	0.5	1.13	38	2.34	5.5	188	23.7	1.43	1.2	221	33	33.3	99.1	33.7	7.461	0.6	169	47.8	2.9	24.7	44.6	58	2.2	38	3.3	7.7	0.44	112	76	33	143	62.5	45.8	29
341	others	F	1	70.2	7.4	LLS	0	0	0	2079	153	30	19.6	146	135.4	-6.3	1.25	115	0.17	0.2	331	19	1.06	0.7	205	31.3	32	97.7	39.4	7.305	0.6	97.5	88.5	1	20.2	115.1	120	2.9	42	5.3	9.2	0.24	103	128	267	134	20.1	110.4	101.4
342	BA	F	0	67	7.8	LLS	0	0	1	1886	124	20	11.7	209	40.6	-4.7	1.14	75	1.08	7	153	20.3	1.56	1	368	23.5	30.9	75.8	39.7	7.329	0.9	183	41.6	7.5	21.5	64.4	182	2.3	45	4.9	8	0.16	109	110	122	138	16.6	31	21.7
343	BA	F	0	69	8	LLS	1	1	1	2468	181	22	15	188	94.6	-1.9	1.27	278	0.49	1.2	335	22.1	1.03	0.8	355	25.8	32.4	79.7	36.3	7.401	0.7	211	94.6	2	23.2	90.3	384	2.8	43	5.1	9.1	0.14	108	176	33	139	6.5	105.6	46.4
344	others	M	68	170.5	60	right	0	0	1	480	21	62	9.4	42	21.6	-2.4	1.09	61	0.04	2.3	87	21.9	1.81	1.6	219	30.7	33.7	90.9	38.2	7.378	0.5	223	34.4	4.3	23.1	33.7	29	2.4	37	5.3	7.9	0.83	105	54	30	133	45.1	34.4	24.4
345	BA	M	0	61.3	6.2	LLS	0	0	1	3982	145	15	12.5	198	47.3	2.3	1.13	80	1.28	11.6	134	26.4	1.55	1.2	346	24.4	32.8	74.5	41.3	7.421	1.2	192	42.1	10.3	27.7	44.5	658	3.9	64	4.7	8.4	0.12	103	97	51	138	18.3	37.3	17.2
346	ALF	M	0	52	4.2	mono	1	0	0	213	29	12	19.6	85	45	-4.4	1.28	68	1.17	26.4	207	20.3	1.62	7.2	637	33	33.6	98.2	38.1	7.347	3.4	165	39.6	9.2	21.5	84.2	51	4.2	48	4.1	11.3	0.24	103	249	75	140	1979	86.4	42.5
347	others	F	69	157	55.5	left	0	0	1	267	29	79	13.1	33	66.4	-3.3	1.2	24	0.57	1.5	338	21	1.22	1.4	137	34.1	34.7	98.3	37.3	7.37	1.7	163	79.6	3.4	22.2	77.6	32	3.1	52	4.9	8.7	0.89	105	145	52	136	104.4	92.7	77.1
348	BA	F	15	158.5	43.6	right	0	1	1	136	20	55	15.9	18	102.8	-2.4	1.21	52	0.01	0.1	210	21.1	1.02	3.2	153	31.6	34.4	91.8	34.1	7.409	0.4	208	96.1	2.2	22.2	92.9	18	4.4	10	3.8	9.2	0.6	108	241	34	142	26.3	88	98
349	others	M	60	168.7	65.2	right	1	1	1	202	22	40	9.4	32	76.4	1	1.06	78	0.05	8.8	163	25.3	1.33	1.3	157	40.5	35.3	114.8	41.5	7.401	0.7	138	54.6	3.3	26.5	65.9	29	2.7	36	3.5	8	0.65	99	168	25	134	37.6	51.5	39.5
350	BA	M	7	118	23.8	left	0	1	1	1846	154	45	15.4	231	68.3	-2.9	1.26	84	0.85	2.3	239	20.5	1.2	1	232	28.1	32.8	85.4	32.4	7.418	0.5	141	67.6	2.4	21.5	91.8	224	2.7	31	4.4	8.6	0.25	109	100	25	138	66.8	60.4	52.4
351	others	M	0	69	7.1	LLS	1	1	0	2130	230	46	16.8	182	138.5	-3.1	1.24	91	0.07	0.5	356	20.5	1.17	1	228	29.2	33.5	87	33.2	7.407	0.5	190	71.6	0.8	21.5	105.6	442	3.4	30	5.3	8.7	0.27	103	216	231	135	37.1	118.8	131.7
352	BA	F	8	132	30.7	left	1	1	1	295	25	72	12.2	29	93.1	-0.9	1.27	58	0.01	1.4	221	22.9	1.07	1.2	154	31	34.2	90.8	36.7	7.411	1.3	190	87.2	3.7	24	97.1	37	3.6	39	3.6	8.8	0.31	110	289	31	142	29.8	93	69.6
353	BA	F	3	90.2	12.3	left	0	1	1	656	60	46	13.5	66	107.5	-2.4	1.23	77	0.12	0.5	258	21.1	1.02	1.6	170	27.1	34.1	79.5	33	7.423	0.5	190.1	96.1	1.7	22.1	107.6	70	3.7	37	4	9.1	0.17	109	233	36	142	7.7	113.1	92.1
354	others	M	0	64	7.6	LLS	0	0	0	861	131	10	8.7	297	36.4	-2.9	1.4	48	0.78	1.4	122	21	1.5	1.6	713	27.8	33.1	84	35.3	7.393	0.3	208	43.4	5.3	22.1	76.3	112	3.4	30	4	9.7	0.21	115	234	29	144	1187.3	25.4	26.2
355	others	M	36	169.4	58.4	right	0	1	0	383	21	159	10.6	37	90.1	3.2	1.05	71	0.13	2.7	109	26.4	1.63	1.4	155	37.7	34.9	108	36.1	7.477	0.3	178	39	8.7	27.5	54	19	2.9	50	3.4	8.6	0.96	101	123	56	137	181.3	43.3	30.5
356	others	M	57	160.2	64.9	right	0	0	0	420	21	45	10.9	22	103.3	-0.7	1.16	60	0.08	1.6	145	23.2	1.42	1.2	140	27.7	32.6	85.1	37.2	7.411	0.4	142	49.6	2.3	24.3	69.8	132	3.1	63	5	8.5	0.91	104	130	48	135	20.4	57.7	58.3
357	others	F	60	155	64.9	right	0	0	0	222	20	64	10.2	35	30.4	-1	1.08	23	0.04	4	92	23.1	1.6	1.5	135	37.7	33.9	111.1	38.5	7.396	0.4	127	41.8	5.3	24.3	38.2	17	2.3	40	4.6	8.4	0.72	107	87	27	136	85.6	34.2	28.2
358	BA	F	0	66.6	7.8	LLS	0	0	1	2584	367	24	17.9	370	75.2	-4.3	1.2	63	0.92	0.9	331	19.8	1.19	0.9	343	27.9	33.9	82.3	34.4	7.379	0.8	193	70	3.6	20.9	101.6	793	3.1	40	5.3	8.8	0.14	107	175	65	137	38.2	96.4	35.1
359	ALF	M	63	161	54.7	right	1	1	0	119	13	111	14.7	19	53	-0.4	0.9	122	0.04	7.3	142	24.2	1.51	1.3	153	33.1	35.1	94.4	42.3	7.376	2	160	45.5	11.4	25.5	62.3	13	3.2	27	3.5	11.8	1.77	104	188	12	143	503.3	47.8	36.9
360	others	M	57	174.1	72.3	right	1	1	0	182	16	48	10.3	14	63.9	4.9	1.21	47	0.05	13.1	155	28.3	1.33	1.3	143	26.8	31.4	85.4	38.4	7.481	3.1	118	57	14.6	29.5	67.5	27	3.1	40	3.4	8.6	0.63	104	236	40	140	16	67.7	53.3
361	BA	F	19	156.4	42.1	left	0	0	1	2334	122	63	10.5	143	104	-0.4	1.24	66	0.39	0.5	350	23	1.1	0.7	252	28.9	33.7	85.5	35.3	7.43	0.8	152	82.8	4.4	24.1	100	454	3.2	18	4.4	9	0.5	112	130	98	144	10.2	105.2	100.8
362	BA	F	35	161.1	66.4	right	1	1	1	895	67	45	12.6	69	69.2	-0.6	1.15	94	0.18	0.5	237	23	1.12	0.8	152	30	33.4	89.9	35.6	7.425	0.6	202	79.3	3.3	24.1	62.9	199	3.6	19	3.7	8.2	0.66	107	163	46	139	7.1	79.4	75.9
363	others	F	57	156.4	46.9	right	0	0	0	179	19	46	12	26	59	-0.2	1.19	50	0.03	0.7	201	24.1	1.12	1.1	142	28	32.9	85.1	40.5	7.392	0.7	200	80.5	42.8	25.4	70.6	24	3.2	36	3.8	8.7	0.85	107	135	66	141	12.8	67.3	71
364	others	F	43	146.5	51.7	right	0	1	0	858	111	47	13.3	142	87.3	-2.3	1.16	47	0.64	0.5	262	21.2	1.12	0.4	122	30.8	33.7	91.5	33.8	7.414	0.6	178	79.7	1.3	22.3	76	383	3.4	18	3.6	8.8	0.78	108	169	35	140	47.4	101.5	104.7
365	others	M	53	163.8	69.5	right	0	1	0	662	85	73	11.4	71	137.4	0	1.16	71	0.08	0.5	340	24.3	0.97	0.8	187	29.6	34.2	86.7	40.4	7.396	1	191	107.8	2.2	25.5	100.8	225	3.3	23	4.1	9	0.97	104	228	61	138	55.2	129.9	135
366	others	F	63	159	58.1	right	0	0	0	375	39	58	12.3	62	73.5	-0.6	1.07	101	0.33	9.6	100	24.5	1.58	1.4	329	27.9	32.2	86.6	45.5	7.35	0.6	154	41.5	12.4	25.9	28.3	18	3.7	32	3.2	8.3	0.53	107	25	65	142	14.5	43.1	25.6
367	others	M	23	169.8	55.7	left	1	0	0	182	49	134	11.1	88	43.8	7.3	1.2	110	0.2	6.3	162	30.9	2.33	3.5	219	35.9	34.7	103.5	40.3	7.496	1.2	118	25	5.1	32.1	61.2	35	3.1	33	4.1	9.7	0.47	96	218	23	136	585.2	48.1	31.5
368	others	M	53	171.6	87.9	right	0	0	0	273	18	22	10.9	25	17.1	6	1.14	88	0.1	4.4	58	29.9	1.85	2.6	250	38.9	33.6	115.8	42.1	7.466	0.2	99.6	34.6	3.9	31.2	21	21	2.8	42	3.8	9	1.53	99	71	40	139	161.2	33.1	24.5
369	ALF	M	0	46	3.1	reducedLLS	1	0	0	275	30	4	2	99	20.6	0.2	0.94	134	0.73	16	86	25.3	2.6	3.5	308	33.3	36	92.4	49.2	7.331	1	142	21.8	9.1	26.8	16.4	10	3.2	49	4.3	8.8	0.16	106	107	10	142	1758.7	26.8	19.4
370	others	M	62	162	71.9	right	1	1	0	196	27	92	10.9	65	21.8	-0.9	1.01	82	3.36	8.4	140	24.1	1.79	1.6	276	39.1	35.5	110.1	44.4	7.354	0.4	149	36.3	6.3	25.4	31.3	17	3	36	3.5	8.2	1.79	90	129	41	125	255.2	36.4	31
371	others	F	22	143.9	42.7	right	0	0	0	409	42	45	10.8	49	89.7	-1.2	1.16	90	0.02	0.5	197	22.5	1.18	0.9	194	30.7	33.3	92.4	36.4	7.408	0.5	293	72.4	45.8	23.6	77.7	29	3.7	26	3.9	9	0.54	108	159	51	142	73.3	69.4	93.4
372	others	F	52	151	50	right	1	1	0	219	17	69	9.3	23	59.3	4.7	1.2	35	0.06	1.7	183	28	1.41	1.4	145	33.2	33.3	99.7	37.4	7.487	1.3	135	50.9	4.6	29.2	60.7	26	3.1	52	2.9	8.8	0.62	105	228	21	142	41.3	63.9	53.7
373	graft failure	F	33	160.3	41.8	right	1	1	1	429	39	41	8.2	64	57	2.2	1.25	13	0.53	3.8	167	26.4	1.14	1.3	123	31.4	33.2	94.5	41.7	7.418	0.6	171	77.9	3.9	27.7	60.7	177	2.8	57	3.3	9	0.34	108	207	79	141	156.1	34.5	82.1
374	others	M	34	172.5	58.8	right	0	1	0	423	84	66	11.6	58	112.9	2	1.19	41	0.13	0.5	243	25.1	1.16	0.8	146	31.2	35.1	89	35.5	7.464	0.8	167	75.7	2.2	26.2	116.2	239	3.9	24	3.8	9.2	0.72	103	210	75	138	162.1	101	118.7
375	others	F	54	165.5	63.4	right	0	0	0	324	33	45	9.9	46	28	0.8	1.07	256	0.06	4.7	116	24.5	1.92	2	201	26.1	32.5	80.4	37.1	7.435	0.5	169	32.9	2.7	25.6	30.1	59	2.4	55	4.4	8.2	1.04	105	69	24	137	28.3	33.6	25.6
376	others	F	13	156.2	52	right	0	0	0	648	17	47	10.8	18	115.8	1.3	1.24	49	0.01	0.5	268	24.4	1.07	0.9	126	28.2	32.6	86.7	34.5	7.463	0.8	191	88.1	1.1	25.4	113.8	56	3.7	20	3.8	9.5	0.49	106	398	42	141	5.8	110.3	97.3
377	BA	F	1	69.6	7.8	LLS	0	0	0	1823	278	7	10.3	320	101.3	0.7	1.26	74	0.33	0.5	254	23.1	1.16	1.3	282	28.9	33.7	85.8	29	7.512	0.4	137	75.7	1.7	23.9	96.5	563	2.5	40	3.9	8.9	0.16	107	143	101	140	58.2	82.5	72.5
378	BA	F	27	150.3	48.5	left	0	1	1	630	1	77	10.3	54	110.6	-0.8	1.14	43	0.01	0.5	223	22.9	1.14	1	121	32.4	33.8	95.9	36.2	7.417	0.3	233	77.9	3.3	24	88.8	219	3.2	19	3.3	8.5	0.59	108	175	112	142	9	93.3	93.4
379	others	F	42	169	55.8	left	0	0	0	398	19	110	11	41	57.4	-2.3	1.15	72	0.77	3	335	21.9	1.18	1.2	201	31.7	31.9	99.5	37.6	7.383	1.9	163	72.4	3.5	23	83.8	32	1.9	73	4.6	7.9	0.96	102	59	36	133	23	80.2	58.8
380	others	F	64	151.5	43.6	left	0	1	0	545	34	32	9.9	125	25.5	1.5	1.18	10	5.72	2.4	199	25.4	1.52	1	133	33.3	34.1	97.4	39.7	7.423	0.8	142	45.4	2.4	26.7	44.5	108	2.4	31	4	8.9	0.56	105	42	143	139	100.5	45.3	44.4
381	others	M	68	164.4	64.8	right	0	0	0	332	24	231	10.2	41	38.6	-0.9	1.16	105	0.18	6.7	164	23.3	1.3	1.2	176	31.5	32.9	95.6	39.3	7.39	0.4	145	49.7	2.6	24.5	48.7	92	2.7	56	5	8.6	0.92	104	92	68	134	7.4	57	42.9
382	others	M	55	164	44.5	right	0	0	1	659	149	46	9.1	207	41.8	-7.3	1.04	74	1.07	1.9	221	17.8	1.52	0.8	186	34.3	35.6	96.4	36.8	7.305	0.4	174	38.9	2.7	18.9	41.5	32	2.2	32	3.5	7.9	0.84	108	51	105	135	51.9	40.1	30.4
383	others	M	1	70.4	9.6	LLS	1	1	0	241	35	18	12.5	44	94	1.3	1.27	39	1.4	0.5	344	25.1	1.15	0.9	229	25.4	33.3	76.3	38.6	7.429	0.5	159	78.2	5.6	26.3	150	14	2.9	25	3.5	8.9	0.22	105	183	51	138	374.8	87.1	78.1
384	others	M	8	129	29	left	0	0	1	406	23	48	10.2	34	99.3	-1	1.18	62	0.02	0.5	218	22.7	1.16	1	188	32.1	33.6	95.6	35.7	7.419	0.5	170	77	6.5	23.8	112.9	25	3.5	28	4.3	9.3	0.35	109	419	66	140	162.6	98.4	72.4
385	others	M	60	169.2	67.6	right	0	0	0	204	20	61	12.8	34	46.5	0.1	1.21	72	0.05	0.5	195	23.5	1.4	1.2	190	34.2	35.2	97	35.5	7.436	0.5	163	53	1.7	24.6	62	56	2.8	32	4.2	8.6	0.73	109	145	49	141	203.8	56.8	43.5
386	BA	M	2	87.7	12.7	LLS	0	0	1	1576	49	35	13.4	48	102.7	-5.4	1.2	32	0.15	0.5	250	18.7	1.23	0.7	205	27.9	32.7	85.2	33.5	7.366	0.8	165	66.2	2	19.8	141.1	241	3.5	25	4.3	9.4	0.17	107	346	35	138	21.6	110.3	65.3
387	others	F	49	162.5	70	right	0	1	0	361	39	68	11.6	36	54.4	-0.8	1.15	40	0.09	0.5	268	23.4	1.26	1.2	136	26.3	32.4	81.1	39	7.395	0.4	124	63.5	1.3	24.6	81.7	100	2.5	54	4	8.3	0.58	105	109	91	139	11.6	71.7	53.4
388	others	M	63	160	65.4	right	1	1	0	190	17	55	10.8	25	59.9	3.9	1.38	48	0.04	8.2	164	28.1	1.42	1.4	179	38	33.7	112.5	43.2	7.429	3.5	99.4	53.7	5.9	29.4	55	19	2.8	27	2.6	10.3	1.12	105	233	31	143	35.3	65.2	64.5
389	others	F	64	160.7	57.7	right	0	1	0	125	24	55	13.2	51	43.1	-0.6	1.29	51	0.05	5.6	141	23.9	1.31	1.7	175	36.5	34.8	105.1	41.4	7.38	0.9	143	60.5	7.6	25.2	52.8	18	2.6	49	4.4	9.9	1.28	100	164	22	133	174.9	58.8	57.8
390	others	F	55	139.8	69	left	1	1	0	207	12	64	8.4	19	42.3	8.9	1.32	47	0.05	9.1	147	33	1.94	2.1	158	37.5	33.6	111.6	44.6	7.482	1.9	93.3	33.9	4	34.4	46.2	21	2.6	34	2.7	10	0.68	108	199	15	148	25.8	53.8	41.3
391	others	F	63	159	63	right	0	0	0	142	11	50	7	18	41.8	-4.2	1.03	87	2.29	3.4	146	20.6	1.45	1	116	31.5	32.6	96.6	39.1	7.342	0.2	140	51.8	4	21.8	57.1	8	2.2	25	3.4	7.5	0.54	109	48	54	138	43.5	42.4	46.8
392	others	M	52	173.6	77.3	right	0	0	0	398	15	70	11.8	43	25.5	-0.4	1.13	70	0.26	4.4	119	23.2	1.85	1	199	41.1	34.7	118.6	34.6	7.441	0.2	151	35.9	1.5	24.2	39.2	20	2.2	26	4.5	8.8	1.08	96	64	18	129	339.1	35.2	25.9
393	others	F	62	151.6	55.6	left	0	1	0	241	16	95	10.2	26	32.9	-2.3	1.22	37	0.18	4.2	140	22	1.91	1.4	130	31.3	33.1	94.6	38.4	7.376	0.3	148	34.4	4.9	23.2	39.2	32	2.2	31	4.3	8.8	0.7	110	64	51	138	20	47.8	25.9
394	graft failure	F	27	153.5	63.4	right	0	0	1	335	34	49	13.8	32	33.9	1.1	1.08	39	0.4	8.2	123	24.4	2.02	2.3	378	36.1	35.9	100.7	34.2	7.467	0.7	116	32	6.1	34.2	39.7	39	2.6	74	2.3	8.9	0.79	106	123	38	144	91.1	40.3	29.3
395	BA	F	1	73.2	9.4	LLS	0	0	1	636	36	25	13.8	41	91.1	-2.4	1.19	109	1.1	0.5	309	21.7	1.14	0.9	195	21.1	31.4	67.2	36.8	7.388	0.5	218	78.3	19.2	22.8	125	86	3	37	4.2	9.1	0.15	109	215	58	139	9.1	90.8	46.8
396	BA	F	24	146.5	45.5	left	0	0	1	148	10	44	15.1	15	76.6	-2.8	1.19	100	0.02	0.7	221	20.7	1.23	0.7	101	23	31.6	72.6	33	7.414	0.4	165	67.9	2.6	21.7	87.6	15	3.6	17	4.1	8.6	0.51	107	182	27	140	6.2	84.4	82.8
397	others	M	65	159.4	62.9	right	0	0	0	332	25	49	12	138	28.3	4	1.05	104	0.28	10.9	121	27.3	1.46	1.5	307	36.2	33.5	108.1	36.9	7.482	0.6	238	48.6	13.5	28.4	31.7	15	2.9	26	3.5	8.1	0.9	106	75	42	141	378.3	49.1	32.6
398	BA	F	20	160.4	60.9	right	0	1	1	156	27	78	9.9	34	37.3	-1.6	1.13	77	0.3	0.5	127	22.1	1.6	1.3	142	30.9	33.2	93	35.7	7.409	0.1	169	41.6	1.9	23.2	48	13	2.7	37	4	8.4	0.52	113	109	25	144	13.6	44.8	44.9
399	others	F	46	173.1	77.1	right	0	0	0	460	28	79	5.8	45	33.8	1.1	1.09	178	0.15	0.5	136	24.3	1.81	1.2	200	33.5	34	98.5	35.4	7.451	0.2	116	35.1	2.3	25.4	52.6	40	2.4	48	4.4	8.3	0.51	105	90	41	136	199.9	44.2	28.9
400	BA	F	34	159.5	61.2	post	0	0	1	406	28	73	7.7	32	45.1	0.7	1.15	84	0.03	0.5	160	23.9	1.32	1.4	132	34.8	34.4	101.3	34.5	7.454	0.2	170	57.1	1.3	24.9	59.6	81	2.8	38	3.9	8.4	0.47	108	127	19	143	9	32.4	49.9
401	others	M	47	166.1	69.1	right	1	1	1	193	10	77	11.7	18	42.4	1.3	1.08	90	0.11	4.6	138	25.4	1.47	1.2	163	31	34	91.1	40.4	7.414	0.6	151	47.1	3	26.6	56.6	23	2.5	51	3.4	8.4	0.6	107	142	21	141	60.9	58.6	38.5
402	others	M	57	172	73.4	right	0	0	1	503	56	54	7	87	30.4	-3.3	1.16	64	0.19	3.3	152	20.8	1.45	1	197	23.5	31.5	74.9	35.2	7.39	0.3	157	48.8	5.4	21.9	42.2	60	1.7	49	4.2	7.9	0.59	106	49	47	132	20.7	25	30.9
403	others	F	65	151.5	61.4	right	0	0	1	253	28	108	9.9	35	28.5	-2.5	1.14	36	0.02	2.9	97	22.5	1.66	1.4	231	36.3	34.5	105.1	41.9	7.349	0.5	177	38.1	2.1	23.7	38.4	12	2.7	27	4.3	9.1	0.83	97	51	26	129	146.7	24.5	25.8
404	others	F	32	156.2	44.4	left	0	0	0	1323	33	35	15.9	47	91.6	-2	1.16	16	7.29	0.5	592	22.3	1.27	0.4	99	30.1	33.6	89.6	38.6	7.38	1.4	195	63.9	0.7	23.5	124.6	119	2	18	3.3	8.6	0.56	101	69	198	136	284.7	95.5	70.4
405	others	F	48	159	46.2	right	0	1	0	185	18	53	12.2	25	56.3	5.6	1.22	111	0.05	2.4	169	28.5	1.5	1.1	161	29.5	31.8	92.9	33.8	7.534	1.2	219	46.3	1.7	29.5	66.2	22	3	43	2.9	8.9	0.66	106	199	22	144	15.3	55.3	42.6
406	ALF	M	53	165	66.3	right	0	1	0	650	33	320	9.5	74	36.5	4.6	1.37	80	0.19	32.5	168	27.4	1.92	1.5	307	32	35.9	89.1	34.3	7.513	8.9	93.8	29.2	43.7	28.5	52.6	53	2.8	57	3.7	10.4	3.34	105	308	13	141	89.2	17.9	40.4
407	others	F	51	156.5	62.7	right	0	1	0	613	42	47	11.3	50	112.9	-0.7	1.23	11	0.18	0.5	261	22.6	0.97	0.7	145	31.5	34.3	91.8	34.2	7.436	0.5	147	104.8	0.7	23.7	96.1	189	3.2	28	4.2	9.5	0.44	104	113	112	139	85.5	79.5	87.2
408	others	M	60	161.7	69.1	right	0	1	0	329	28	54	9	30	41.2	-0.4	1.13	134	1.44	3.6	246	22.4	1.35	1.5	173	32.9	34.1	96.5	31.7	7.462	1.1	144	56.7	1.2	23.3	50.6	157	2.7	31	4	8.1	0.95	109	86	51	141	219.4	27.1	42.6
409	others	M	52	178	50.1	right	0	0	0	222	10	63	7.3	42	38.5	-5.1	1.15	77	1.01	3	173	18.2	1.23	1.2	136	35.7	34.9	102.2	28.3	7.423	0.2	341	67.6	1.1	19	49.1	28	1.8	54	4.2	7.7	0.61	96	43	29	123	39.6	34.3	40.5
410	BA	F	50	153	47	left	0	0	1	452	14	61	10.7	44	29.1	-1.7	1.15	30	3.61	3.2	145	22.6	1.39	1.5	163	31.3	34.3	91.4	38.7	7.384	0.8	134	52.6	1.5	23.8	48.3	39	2.8	30	4.4	9.6	0.65	106	110	81	139	340.4	19.4	30.8
[truncated: 18 more columns]
