# Supplementary material for: Data-driven predictive modeling for massive intraoperative blood loss during living donor liver transplantation: Integrating machine learning techniques
Source: PLoS One. 2026 Feb 6;21(2):e0326000. doi: 10.1371/journal.pone.0326000 (PMC12880697; doi:10.1371/journal.pone.0326000)
Supplement: S3 File — (TXT) [file pone.0326000.s009.txt]

Supplementary Code for:
"Data-driven prediction model for massive intraoperative bleeding using logistic regression and stepwise feature selection"

This supplementary code includes two scripts:

1. Code_1_BackwardSelection.py
   - Performs backward stepwise feature selection with logistic regression.
   - Runs 100 random train-test splits.
   - Saves per-step coefficient files in `backward/` directories and AUC trajectories in `tmp/` directories for each split.
   - Required input: Your_data_set.xlsx (Sheet1)
   - Output: /[n]tmp/, /[n]backward/ directories for n=0..99.

2. Code_2_FeatureStability.py
   - Aggregates feature selection frequency and coefficient variability across the 100 runs.
   - Outputs index_frequency.xlsx and index_stability.xlsx.
   - Corresponds to Figure 4 and Table 2 in the manuscript.

Run order:
  1. python Code_1_BackwardSelection.py
  2. python Code_2_FeatureStability.py
