# Supplementary material for: Data-driven predictive modeling for massive intraoperative blood loss during living donor liver transplantation: Integrating machine learning techniques
Source: PLoS One. 2026 Feb 6;21(2):e0326000. doi: 10.1371/journal.pone.0326000 (PMC12880697; doi:10.1371/journal.pone.0326000)
Supplement: S4 File — (PY) [file pone.0326000.s010.py]

# -*- coding: utf-8 -*-
"""
Backward stepwise feature selection with logistic regression
(3-fold cross-validation × 100 random splits)
This script generates the stepwise AUC trajectories and saves coefficient
information for each step. The outputs are used in Code_2.py for feature
frequency and stability analysis.

Author: [Your Name]
Date: [YYYY-MM-DD]
"""

import os
import numpy as np
import pandas as pd
from sklearn.model_selection import train_test_split, RepeatedStratifiedKFold, cross_val_score
from sklearn.preprocessing import StandardScaler
from sklearn.linear_model import LogisticRegression
from sklearn.pipeline import Pipeline
from sklearn.metrics import roc_auc_score

# ====== 1. Data loading ======
def load_data(path, sheet='Sheet1'):
    df = pd.read_excel(path, sheet_name=sheet, header=None)
    df = df.applymap(lambda x: str(x).replace(',', '.') if isinstance(x, str) else x)
    arr = df.values
    X = arr[1:, 1:].astype(float)
    y = arr[1:, 0].astype(int)
    feature_names = arr[0, 1:]
    return X, y, feature_names

# ====== 2. Backward stepwise selection with saving ======
def backward_stepwise_selection(X_train, y_train, X_test, y_test,
                                feature_names, cv, tmp_dir, backward_dir, rr):
    """
    Perform backward stepwise feature selection.
    Save:
    - stepwise AUC results to tmp_dir/{rr}_auROC vs params.xlsx
    - feature coefficients at each step to backward_dir/{n_features}_selected_features.xlsx
    """
    col_in = np.arange(X_train.shape[1])
    auc_records = []

    pipeline = Pipeline([
        ('scaler', StandardScaler()),
        ('model', LogisticRegression(max_iter=100000, random_state=0))
    ])

    while len(col_in) > 0:
        # CV AUC
        val_auc = np.mean(cross_val_score(
            pipeline, X_train[:, col_in], y_train,
            scoring='roc_auc', cv=cv, n_jobs=-1
        ))

        # Test AUC
        pipeline.fit(X_train[:, col_in], y_train)
        y_pred = pipeline.predict_proba(X_test[:, col_in])[:, 1]
        test_auc = roc_auc_score(y_test, y_pred)

        # Save coefficients for this step
        model = pipeline.named_steps['model']
        coefs = model.coef_.flatten()
        selected_features = np.vstack((
            col_in,
            feature_names[col_in],
            coefs
        )).T
        n_feat = len(col_in)
        coef_file = os.path.join(backward_dir, f"{n_feat}_selected_features.xlsx")
        pd.DataFrame(selected_features).to_excel(coef_file, header=None, index=False)

        # Record AUC info
        auc_records.append([
            n_feat,
            str(col_in.tolist()),
            val_auc,
            test_auc
        ])

        if n_feat == 1:
            break

        # Remove the feature with the smallest absolute coefficient
        remove_idx = np.argmin(np.abs(coefs))
        col_in = np.delete(col_in, remove_idx)

    # Save stepwise AUC trajectory
    auc_file = os.path.join(tmp_dir, f"{rr}_auROC vs params.xlsx")
    pd.DataFrame(auc_records).to_excel(auc_file, header=None, index=False)


# ====== 3. Main loop ======
if __name__ == "__main__":
    base_dir = r"Your_dir"
    dataset_path = os.path.join(base_dir, "Data_set.xlsx")

    X, y, feature_names = load_data(dataset_path)
    cv = RepeatedStratifiedKFold(n_splits=3, n_repeats=10, random_state=0)

    for rr in range(100):
        # Create tmp and backward dirs for this run
        tmp_dir = os.path.join(base_dir, f"{rr}tmp")
        backward_dir = os.path.join(base_dir, f"{rr}backward")
        os.makedirs(tmp_dir, exist_ok=True)
        os.makedirs(backward_dir, exist_ok=True)

        # Split dataset
        X_train, X_test, y_train, y_test = train_test_split(
            X, y, test_size=0.3, stratify=y, random_state=rr
        )

        # Run backward selection and save files
        backward_stepwise_selection(X_train, y_train, X_test, y_test,
                                    feature_names, cv, tmp_dir, backward_dir, rr)
