# Supplementary material for: Data-driven predictive modeling for massive intraoperative blood loss during living donor liver transplantation: Integrating machine learning techniques
Source: PLoS One. 2026 Feb 6;21(2):e0326000. doi: 10.1371/journal.pone.0326000 (PMC12880697; doi:10.1371/journal.pone.0326000)
Supplement: S5 File — (PY) [file pone.0326000.s011.py]

# -*- coding: utf-8 -*-
"""
Post-processing script for backward stepwise feature selection results.
This script aggregates feature selection frequency and coefficient variability
across 100 random train-test splits. The results correspond to Figure 4 and
Table 2 of the manuscript.

Author: [Your Name]
Date: [YYYY-MM-DD]
"""

import os
import numpy as np
import pandas as pd
import matplotlib.pyplot as plt

# ====== 1. Utility function ======
def save_excel(array, file_name):
    """Save a NumPy array to an Excel file without headers or indices."""
    df = pd.DataFrame(array)
    df.to_excel(file_name, header=None, index=None)

# ====== 2. Aggregate feature selection frequency across 100 runs ======
def aggregate_feature_frequency(base_dir, n_features, feature_names):
    """
    Read the 'best feature subset' from each backward selection run
    and count how often each feature was selected.

    Parameters
    ----------
    base_dir : str
        Base directory containing backward selection outputs for each run.
    n_features : int
        Total number of features in the dataset.
    feature_names : list of str
        Feature name list.

    Returns
    -------
    freq_table : np.ndarray
        Array of shape (n_features, 2): [feature_name, selection_count]
    """
    all_selected_features = []

    for rr in range(100):
        tmp_dir = os.path.join(base_dir, f"{rr}tmp")
        file_path = os.path.join(tmp_dir, f"{rr}_auROC vs params.xlsx")
        if not os.path.exists(file_path):
            continue

        arr = pd.read_excel(file_path, header=None).values
        # Column 0: feature indices (as string), Column 3: validation AUC
        val_col = 3
        sorted_idx = np.argsort(-arr[1:, val_col])
        top_row = arr[1:][sorted_idx][0]
        selected_idx = np.array(list(map(int, top_row[1].strip(" []").split())))
        all_selected_features.append(selected_idx)

    # Flatten and count frequencies
    all_values = np.concatenate(all_selected_features)
    counts, _ = np.histogram(all_values, bins=np.arange(n_features + 1))

    freq_table = np.array([[feature_names[i], counts[i]] for i in range(n_features)])
    return freq_table

# ====== 3. Aggregate coefficient stability statistics ======
def aggregate_coefficient_stability(base_dir, n_features, feature_names):
    """
    For each feature, compute:
    - number of times selected
    - mean coefficient value
    - standard deviation
    - min / max coefficient value
    across 100 backward selection runs.
    """
    coeff_records = []

    for trial in range(100):
        tmp_dir = os.path.join(base_dir, f"{trial}tmp")
        peak_file = os.path.join(tmp_dir, f"{trial}_auROC vs params.xlsx")
        if not os.path.exists(peak_file):
            continue

        # Load optimal feature set (highest AUC)
        arr = pd.read_excel(peak_file, header=None).values
        val_col = 3
        top_row = arr[1:][np.argsort(-arr[1:, val_col])][0]
        selected_idx = np.array(list(map(int, top_row[1].strip(" []").split())))

        # Load corresponding coefficient file
        seeds = int(top_row[0])
        coeff_file = os.path.join(base_dir, f"{trial}backward", f"{seeds}_selected_features.xlsx")
        if not os.path.exists(coeff_file):
            continue

        coeff_arr = pd.read_excel(coeff_file, header=None).values
        trial_col = np.ones((coeff_arr.shape[0], 1), dtype=int) * trial
        coeff_records.append(np.hstack((trial_col, coeff_arr)))

    coeff_records = np.vstack(coeff_records)
    stability_results = []

    for i in range(n_features):
        idx = np.where(coeff_records[:, 1] == i)[0]
        if idx.size > 2:
            feature = coeff_records[idx[0], 2]
            coeff_vals = coeff_records[idx, 3]
            stability_results.append([
                i, feature, idx.size,
                np.mean(coeff_vals), np.std(coeff_vals, ddof=1),
                np.min(coeff_vals), np.max(coeff_vals)
            ])

    stability_results = np.array(stability_results)
    return stability_results

# ====== 4. Main execution ======
if __name__ == "__main__":
    base_dir = r"Your dir"
    path_data = os.path.join(base_dir, "Data_set.xlsx")

    # Load feature names from the original dataset
    df = pd.read_excel(path_data, header=None)
    feature_names = df.iloc[0, 1:].values
    n_features = len(feature_names)

    # --- Feature frequency ---
    freq_table = aggregate_feature_frequency(base_dir, n_features, feature_names)
    save_excel(freq_table, os.path.join(base_dir, "index_frequency.xlsx"))

    # --- Coefficient stability ---
    stability_table = aggregate_coefficient_stability(base_dir, n_features, feature_names)
    save_excel(stability_table, os.path.join(base_dir, "index_stability.xlsx"))
